# Supplementary material for: The Draft Genome Sequence of European Pear (Pyrus communis L. ‘Bartlett’)
Source: PLoS One. 2014 Apr 3;9(4):e92644. doi: 10.1371/journal.pone.0092644 (PMC3974708; doi:10.1371/journal.pone.0092644)
Supplement: Table S1 — Raw 454 sequencing data used to construct the Bartlett v1.0 genome sequence. (XLSX) [file pone.0092644.s002.xlsx]

## Sheet: Sheet1
Name	Read Type	# Reads Used	# Bases Used	% Reads Mapped/Asm	% All Reads Mapped/Asm	% Bases Mapped/Asm	Inferred read error	Coverage	% Paired Reads	% Pairs Both Mapped/Asm
G5Y8ZLY01.sff	non-paired end	184219	57477903	85.15	85.09	84.94	1.25	0.0813696	0	0
G5Y8ZLY02.sff	non-paired end	208825	67690805	85.62	85.57	85.16	1.23	0.0960758	0	0
G8J9DI101.sff	non-paired end	610600	287707677	85.62	85.61	85.25	1.1	0.408785	0	0
G8J9DI102.sff	non-paired end	647714	307454981	85.23	85.21	84.83	1.13	0.43469	0	0
G8WS2XD01.sff	non-paired end	552141	270022864	83.02	83	82.45	1.13	0.371056	0	0
G8WS2XD02.sff	non-paired end	603070	312962665	82.57	82.56	81.88	1.16	0.42709	0	0
HBLECMQ01.sff	non-paired end	540385	267059652	82.88	82.87	82.08	1.22	0.365338	0	0
HBLECMQ02.sff	non-paired end	516936	263448546	82.34	82.32	81.49	1.2	0.357807	0	0
HDS0WFH01.sff	non-paired end	658093	303045919	83.82	83.78	82.96	1.6	0.419011	0	0
HDS0WFH02.sff	non-paired end	631169	289066179	83.87	83.82	82.95	1.67	0.399634	0	0
HI890OO01.sff	non-paired end	622330	352482791	82.18	82.17	81.52	1.17	0.478907	0	0
HIF1AM202.sff	non-paired end	654344	297995906	83.36	83.34	82.52	1.19	0.409844	0	0
HJKDWPS01.sff	non-paired end	416864	119618272	86.89	86.85	87.01	1.25	0.173466	0	0
HJKDWPS02.sff	non-paired end	344324	102814995	86.68	86.64	86.78	1.25	0.148705	0	0
HKRGAMR01.sff	non-paired end	657042	333036624	82.65	82.63	81.9	1.17	0.454595	0	0
HKURTMU01.sff	non-paired end	484676	216217747	83.62	83.6	82.76	1.19	0.298236	0	0
HP11BNA02.sff	non-paired end	593236	221266590	85.07	85.05	84.6	1.16	0.311986	0	0
HRF1GVC01.sff	non-paired end	544483	183320156	86.16	86.14	85.51	1.18	0.261262	0	0
HRF1GVC02.sff	non-paired end	524447	168862985	85.97	85.94	85.35	1.14	0.240208	0	0
new_HI890OO02.sff	non-paired end	582645	315614289	81.87	81.85	81.03	1.16	0.426237	0	0
new_HKD3EWZ02.sff	non-paired end	466976	238304603	82.07	82.05	81.3	1.19	0.322903	0	0
new_HKRGAMR02.sff	non-paired end	253456	109675358	83.24	83.22	82.42	1.04	0.150657	0	0
new_HPORKQG01.sff	non-paired end	314000	154783178	83.24	83.2	83.11	1.15	0.2144	0	0
new_HPORKQG02.sff	non-paired end	523543	290920163	82.44	82.41	82.15	1.22	0.398318	0	0
HOTMKOG01.fasta	non-paired end	469690	147853218	86.13	85.09	85.54	1.26	0.210789	0	0
HOTMKOG02.fasta	non-paired end	374277	117191999	85.82	84.85	85.33	1.2	0.166667	0	0
HK2HCMW01.sff	paired end	1205659	235922514	85.06	84.98	86.34	1.08	0.339492	80.82	75.45
HK2HCMW02.sff	paired end	1211095	237622380	85.09	85.02	86.39	1.09	0.342137	80.23	75.48
HKURTMU02.sff	paired end	1052320	203070221	85.17	85.1	86.52	1.11	0.292827	78.64	75.52
HM0RY0001.sff	paired end	843803	141615300	80.47	80.25	82.91	1.26	0.195689	73.64	69.16
HM0RY0002.sff	paired end	887238	148768631	80.39	80.24	82.68	1.23	0.205003	75.64	68.93
HQ6V2PS01.sff	paired end	519144	280387654	83.08	82.9	82.25	1.29	0.384365	0	0
HQ6V2PS02.sff	paired end	512565	254295989	83.31	83.15	82.51	1.23	0.349699	0	0
HSC4TUC02.sff	paired end	397210	92065345	82.78	82.54	84.26	0.85	0.12929	64.96	72.43
HSC4TUC04.sff	paired end	400822	93056810	82.77	82.53	84.21	0.86	0.130605	64.41	72.48
HSMM1HV01.sff	paired end	907253	212087103	82.74	82.49	84.1	0.82	0.297275	65.16	72.39
HSQFS1V01.sff	paired end	1094248	260301145	82.9	82.66	84.35	0.7	0.36594	65.62	72.78
HSQFS1V02.sff	paired end	1048123	249353571	82.89	82.65	84.35	0.72	0.35055	65.5	72.69
	TOTAL	23058965	8204442728	83.7937	83.6676	83.7813	1.15395	11.4563
