# Supplementary material for: The Draft Genome Sequence of European Pear (Pyrus communis L. ‘Bartlett’)
Source: PLoS One. 2014 Apr 3;9(4):e92644. doi: 10.1371/journal.pone.0092644 (PMC3974708; doi:10.1371/journal.pone.0092644)
Supplement: Table S2 — Analysis of the Core Eukaryotic Genes (CEGs; [30]) in the Bartlett v1.0 genome sequence. (XLSX) [file pone.0092644.s003.xlsx]

## Sheet: Sheet1
	Number of 248 ultra-conserved CEGs present in genome	Percentage of 248 ultra-conserved CEGs present	Total number of CEGs present including putative orthologues	Average number of orthologues per CEG	Percentage of detected CEGS that have more than one orthologue
Complete	232	93.55	559	2.41	81.90
Group 1	62	93.94	135	2.18	79.03
Group 2	51	91.07	115	2.25	78.43
Group 3	57	93.44	148	2.60	82.46
Group 4	62	95.38	161	2.60	87.1
Partial	244	98.39	685	2.81	89.75
Group 1	65	98.48	162	2.49	86.15
Group 2	55	98.21	153	2.78	85.45
Group 3	60	98.36	182	3.03	93.33
Group 4	64	98.46	188	2.94	93.75
