# Supplementary material for: The Draft Genome Sequence of European Pear (Pyrus communis L. ‘Bartlett’)
Source: PLoS One. 2014 Apr 3;9(4):e92644. doi: 10.1371/journal.pone.0092644 (PMC3974708; doi:10.1371/journal.pone.0092644)
Supplement: Table S3 — Number of ortholog groups and genes in 13 plant species. (XLSX) [file pone.0092644.s004.xlsx]

## Sheet: Sheet2
SNP ID	Species	Position (cM)	LG	Parent	Scaffold
ss475882288	Apple	0	1	Fuji	scaffold00110
ss475883870	Apple	13.624	1	Fuji	scaffold00240
ss475876881	Apple	20.707	1	Fuji	scaffold00337
ss475883217	Apple	21.569	1	Fuji	scaffold01853
ss475882283	Apple	33.853	1	Fuji	scaffold00158
ss475882279	Apple	48.792	1	Fuji	scaffold00158
ss475882278	Apple	55.17	1	Fuji	scaffold00158
ss475876798	Apple	63.525	1	Fuji	scaffold01593
ss475882276	Apple	67.319	1	Fuji	scaffold00158
ss475882275	Apple	71.172	1	Fuji	scaffold00158
ss475883068	Apple	77.692	1	Fuji	scaffold00148
ss475883417	Apple	94.388	1	Fuji	scaffold00680
ss475882257	Apple	119.887	1	Fuji	scaffold00166
ss475883413	Apple	124.73	1	Fuji	scaffold00680
ss475879669	Pear	0	1	Louise de Bonne Jersey	scaffold00062
ss527788249	Pear	3.043	1	Louise de Bonne Jersey	scaffold48914
ss475883062	Pear	9.408	1	Louise de Bonne Jersey	scaffold00847
ss527787911	Pear	15.597	1	Louise de Bonne Jersey	scaffold00220
ss527788915	Pear	16.851	1	Louise de Bonne Jersey	scaffold00395
ss527788475	Pear	20.125	1	Louise de Bonne Jersey	scaffold00026
ss475876132	Pear	23.553	1	Louise de Bonne Jersey	scaffold01885
ss527789861	Pear	23.843	1	Louise de Bonne Jersey	scaffold00148
ss527788845	Pear	24.436	1	Louise de Bonne Jersey	scaffold00774
ss527789032	Pear	25.801	1	Louise de Bonne Jersey	scaffold00329
ss527788496	Pear	30.635	1	Louise de Bonne Jersey	scaffold02002
ss527789822	Pear	32.053	1	Louise de Bonne Jersey	scaffold00438
ss527789841	Pear	35.824	1	Louise de Bonne Jersey	scaffold00377
ss527787903	Pear	38.134	1	Louise de Bonne Jersey	scaffold00225
ss527789837	Pear	39.433	1	Louise de Bonne Jersey	scaffold00243
ss475882286	Pear	47.137	1	Louise de Bonne Jersey	scaffold00337
ss527788392	Pear	48.275	1	Louise de Bonne Jersey	scaffold00269
ss527789879	Pear	48.529	1	Louise de Bonne Jersey	scaffold00269
ss527788058	Pear	48.54	1	Louise de Bonne Jersey	scaffold00142
ss527788356	Pear	49.512	1	Louise de Bonne Jersey	scaffold00269
ss475876899	Pear	50.123	1	Louise de Bonne Jersey	scaffold00240
ss527789807	Pear	52.373	1	Louise de Bonne Jersey	scaffold00412
ss527789240	Pear	52.94	1	Louise de Bonne Jersey	scaffold01058
ss475876925	Pear	53.991	1	Louise de Bonne Jersey	scaffold80765
ss475879669	Pear	0	1	Moonglow	scaffold00062
ss527788719	Pear	8.482	1	Moonglow	scaffold01188
ss475881166	Pear	10.813	1	Moonglow	scaffold01313
ss527789244	Pear	27.881	1	Moonglow	scaffold09064
ss527789280	Pear	34.013	1	Moonglow	scaffold08685
ss527788266	Pear	34.543	1	Moonglow	scaffold00026
ss527789861	Pear	38.567	1	Moonglow	scaffold00148
ss527788115	Pear	38.567	1	Moonglow	scaffold00774
ss527788496	Pear	41.135	1	Moonglow	scaffold02002
ss475881155	Pear	47.049	1	Moonglow	scaffold00225
ss527789610	Pear	53.015	1	Moonglow	scaffold00147
ss527788392	Pear	57.688	1	Moonglow	scaffold00269
ss527789240	Pear	61.106	1	Moonglow	scaffold01058
ss527789010	Pear	0	1	Old Home	scaffold01569
ss527788719	Pear	5.243	1	Old Home	scaffold01188
ss527788167	Pear	9.405	1	Old Home	scaffold00879
ss527789350	Pear	15.795	1	Old Home	scaffold118135
ss527789263	Pear	17.748	1	Old Home	scaffold00395
ss527787911	Pear	18.327	1	Old Home	scaffold00220
ss527788475	Pear	25.468	1	Old Home	scaffold00026
ss527788845	Pear	29.902	1	Old Home	scaffold00774
ss527789032	Pear	31.291	1	Old Home	scaffold00329
ss527789837	Pear	39.116	1	Old Home	scaffold00243
ss527788489	Pear	40.155	1	Old Home	scaffold00129
ss527788306	Pear	40.684	1	Old Home	scaffold00188
ss527789710	Pear	41.05	1	Old Home	scaffold00243
ss527788851	Pear	41.864	1	Old Home	scaffold00175
ss527789610	Pear	43.133	1	Old Home	scaffold00147
ss527788131	Pear	50.973	1	Old Home	scaffold00110
ss527788453	Pear	51.315	1	Old Home	scaffold00919
ss475883069	Apple	20.125	1	Sciros	scaffold00148
ss475883870	Apple	22.425	1	Sciros	scaffold00240
ss475882283	Apple	43.368	1	Sciros	scaffold00158
ss475876798	Apple	57.906	1	Sciros	scaffold01593
ss475882275	Apple	60.872	1	Sciros	scaffold00158
ss475882276	Apple	66.031	1	Sciros	scaffold00158
ss475882266	Apple	76.182	1	Sciros	scaffold00166
ss475876701	Apple	78.216	1	Sciros	scaffold00879
ss475883417	Apple	86.295	1	Sciros	scaffold00680
ss475882257	Apple	100.191	1	Sciros	scaffold00166
ss527789710	Pear	0	1	T003(a)	scaffold00243
ss527789837	Pear	2.237	1	T003(a)	scaffold00243
ss527789200	Pear	3.399	1	T003(a)	scaffold00681
ss527789263	Pear	24.392	1	T003(b)	scaffold00395
ss527788496	Pear	32.946	1	T003(b)	scaffold02002
ss527789837	Pear	35.771	1	T003(b)	scaffold00243
ss475875772	Pear	44.244	1	T003(b)	scaffold00402
ss475883756	Apple	0.654	1	T031	scaffold00148
ss475883421	Apple	0.654	1	T031	scaffold00680
ss475882285	Apple	37.519	1	T031	scaffold00158
ss475884136	Apple	45.438	1	T031	scaffold00356
ss475883870	Apple	46.643	1	T031	scaffold00240
ss475882288	Apple	78.703	1	T031	scaffold00110
ss475876937	Apple	90.843	1	T031	scaffold00201
ss475883427	Apple	99.897	1	T031	scaffold00680
ss475876874	Apple	117.778	1	T031	scaffold00134
ss475876867	Apple	120.843	1	T031	scaffold00243
ss475882274	Apple	142.247	1	T031	scaffold00188
ss475882271	Apple	148.64	1	T031	scaffold00073
ss475883698	Apple	153.676	1	T031	scaffold00217
ss475882261	Apple	172.626	1	T031	scaffold00166
ss475876648	Apple	178.328	1	T031	scaffold01453
ss475882265	Apple	0	1	T051	scaffold00166
ss475882264	Apple	1.76	1	T051	scaffold00166
ss475882263	Apple	4.407	1	T051	scaffold00166
ss475882258	Apple	8.333	1	T051	scaffold00166
ss475882260	Apple	12.987	1	T051	scaffold00166
ss475882261	Apple	15.619	1	T051	scaffold00166
ss475883067	Apple	41.758	1	T051	scaffold00847
ss475882271	Apple	45.525	1	T051	scaffold00073
ss475883704	Apple	46.971	1	T051	scaffold00217
ss475882268	Apple	47.544	1	T051	scaffold00073
ss475882277	Apple	62.107	1	T051	scaffold00158
ss475882282	Apple	77.868	1	T051	scaffold00158
ss475882273	Apple	86.943	1	T051	scaffold00188
ss475882289	Apple	101.684	1	T051	scaffold00110
ss475882287	Apple	102.258	1	T051	scaffold00269
ss475882290	Apple	111.72	1	T051	scaffold00110
ss475884087	Apple	120.369	1	T051	scaffold00356
ss475882292	Apple	135.714	1	T051	scaffold00110
ss475876937	Apple	139.164	1	T051	scaffold00201
ss475882293	Apple	146.157	1	T051	scaffold00110
ss475882294	Apple	149.564	1	T051	scaffold00110
ss475876892	Pear	12.333	1	T052	scaffold00269
ss527789879	Pear	19.965	1	T052	scaffold00269
ss475882266	Pear	23.788	1	T052	scaffold00166
ss527787825	Pear	26.458	1	T052	scaffold35382
ss527788356	Pear	27.245	1	T052	scaffold00269
ss475880196	Pear	28.427	1	T052	scaffold00362
ss527789807	Pear	29.272	1	T052	scaffold00412
ss527788392	Pear	29.943	1	T052	scaffold00269
ss475882286	Pear	29.99	1	T052	scaffold00337
ss527788058	Pear	30.039	1	T052	scaffold00142
ss527789610	Pear	30.388	1	T052	scaffold00147
ss527788851	Pear	30.996	1	T052	scaffold00175
ss527789784	Pear	31.091	1	T052	scaffold00066
ss527789240	Pear	32.062	1	T052	scaffold01058
ss475876950	Pear	32.333	1	T052	scaffold00110
ss475877731	Pear	32.623	1	T052	scaffold03314
ss475883059	Pear	32.654	1	T052	scaffold00847
ss475882292	Pear	36.326	1	T052	scaffold00110
ss475876773	Pear	37.831	1	T052	scaffold00329
ss527789861	Pear	39.125	1	T052	scaffold00148
ss527789483	Pear	41.667	1	T052	scaffold00329
ss475883882	Pear	42.478	1	T052	scaffold01235
ss527788115	Pear	42.955	1	T052	scaffold00774
ss475876132	Pear	43.214	1	T052	scaffold01885
ss475882272	Pear	43.8	1	T052	scaffold00073
ss527789244	Pear	44.129	1	T052	scaffold09064
ss527788516	Pear	47.316	1	T052	scaffold00732
ss527787911	Pear	51.43	1	T052	scaffold00220
ss475883415	Pear	54.349	1	T052	scaffold00680
ss475882264	Pear	55.947	1	T052	scaffold00166
ss475881166	Pear	67.054	1	T052	scaffold01313
ss527788249	Pear	3.311	1	T081	scaffold48914
ss475877633	Pear	8.204	1	T081	scaffold00273
ss527788167	Pear	10.289	1	T081	scaffold00879
ss475878554	Pear	11.439	1	T081	scaffold02336
ss527788115	Pear	20.491	1	T081	scaffold00774
ss527789244	Pear	22.107	1	T081	scaffold09064
ss527789219	Pear	23.111	1	T081	scaffold80084
ss527789483	Pear	23.562	1	T081	scaffold00329
ss527789861	Pear	25.57	1	T081	scaffold00148
ss527789032	Pear	26.762	1	T081	scaffold00329
ss527789822	Pear	31.853	1	T081	scaffold00438
ss527789879	Pear	43.919	1	T081	scaffold00269
ss527788356	Pear	48.6	1	T081	scaffold00269
ss475882294	Apple	3.359	1	T153	scaffold00110
ss475882292	Apple	25.836	1	T153	scaffold00110
ss475883069	Apple	50.114	1	T153	scaffold00148
ss475882287	Apple	59.427	1	T153	scaffold00269
ss475882283	Apple	71.107	1	T153	scaffold00158
ss475882280	Apple	109.737	1	T153	scaffold00158
ss475882278	Apple	112.201	1	T153	scaffold00158
ss475882277	Apple	115.242	1	T153	scaffold00158
ss475882265	Apple	124.313	1	T153	scaffold00166
ss475882264	Apple	126.771	1	T153	scaffold00166
ss475882263	Apple	131.715	1	T153	scaffold00166
ss475882258	Apple	143.58	1	T153	scaffold00166
ss475883413	Apple	147.308	1	T153	scaffold00680
ss475883062	Apple	151.702	1	T153	scaffold00847
ss475882266	Apple	178.487	1	T153	scaffold00166
ss475877434	Apple	0	2	Fuji	scaffold00440
ss475877422	Apple	7.023	2	Fuji	scaffold00367
ss475877420	Apple	7.885	2	Fuji	scaffold00367
ss475877379	Apple	15.735	2	Fuji	scaffold00616
ss475883449	Apple	18.92	2	Fuji	scaffold00004
ss475877385	Apple	19.782	2	Fuji	scaffold00006
ss475877352	Apple	24.788	2	Fuji	scaffold00294
ss475883443	Apple	49.294	2	Fuji	scaffold00004
ss475883762	Apple	53.257	2	Fuji	scaffold01530
ss475883758	Apple	78.06	2	Fuji	scaffold00194
ss475882962	Apple	84.527	2	Fuji	scaffold00417
ss475883075	Apple	88.742	2	Fuji	scaffold00148
ss475882636	Apple	88.742	2	Fuji	scaffold00261
ss475882634	Apple	94.263	2	Fuji	scaffold00341
ss475882633	Apple	100.903	2	Fuji	scaffold00419
ss475882632	Apple	101.239	2	Fuji	scaffold00275
ss475883219	Apple	102.101	2	Fuji	scaffold01853
ss475882629	Apple	105.31	2	Fuji	scaffold00275
ss475876977	Apple	111.248	2	Fuji	scaffold00289
ss475883073	Apple	131.43	2	Fuji	scaffold00148
ss527789235	Pear	0	2	Louise de Bonne Jersey	scaffold01660
ss527788717	Pear	1.751	2	Louise de Bonne Jersey	scaffold33963
ss527789117	Pear	5.908	2	Louise de Bonne Jersey	scaffold00921
ss527789062	Pear	9.077	2	Louise de Bonne Jersey	scaffold01777
ss527789381	Pear	11.21	2	Louise de Bonne Jersey	scaffold00836
ss527789689	Pear	12.863	2	Louise de Bonne Jersey	scaffold02144
ss527789268	Pear	21.045	2	Louise de Bonne Jersey	scaffold00082
ss527788471	Pear	22.203	2	Louise de Bonne Jersey	scaffold01055
ss475877171	Pear	24.688	2	Louise de Bonne Jersey	scaffold00416
ss527788384	Pear	24.74	2	Louise de Bonne Jersey	scaffold00009
ss527789069	Pear	32.353	2	Louise de Bonne Jersey	scaffold00010
ss527789734	Pear	35.161	2	Louise de Bonne Jersey	scaffold00729
ss527788185	Pear	36.079	2	Louise de Bonne Jersey	scaffold03808
ss527788599	Pear	37.095	2	Louise de Bonne Jersey	scaffold00311
ss527787977	Pear	38.474	2	Louise de Bonne Jersey	scaffold00012
ss527787937	Pear	38.875	2	Louise de Bonne Jersey	scaffold00338
ss475877142	Pear	40.187	2	Louise de Bonne Jersey	scaffold00831
ss475877084	Pear	46.579	2	Louise de Bonne Jersey	scaffold00194
ss527789513	Pear	47.474	2	Louise de Bonne Jersey	scaffold00261
ss527789152	Pear	48.182	2	Louise de Bonne Jersey	scaffold00417
ss475876968	Pear	48.836	2	Louise de Bonne Jersey	scaffold00275
ss475882962	Pear	49.021	2	Louise de Bonne Jersey	scaffold00417
ss475877039	Pear	49.362	2	Louise de Bonne Jersey	scaffold00261
ss475877031	Pear	51.069	2	Louise de Bonne Jersey	scaffold01768
ss527787834	Pear	54.762	2	Louise de Bonne Jersey	scaffold00289
ss527789493	Pear	57.174	2	Louise de Bonne Jersey	scaffold01200
ss527789117	Pear	0	2	Moonglow	scaffold00921
ss527789062	Pear	1.009	2	Moonglow	scaffold01777
ss527789503	Pear	1.714	2	Moonglow	scaffold01914
ss475882801	Pear	1.741	2	Moonglow	scaffold00141
ss527789689	Pear	1.741	2	Moonglow	scaffold02144
ss527788717	Pear	9.782	2	Moonglow	scaffold33963
ss527787821	Pear	12.597	2	Moonglow	scaffold01618
ss527789235	Pear	13.116	2	Moonglow	scaffold01660
ss527788911	Pear	13.966	2	Moonglow	scaffold00006
ss475877373	Pear	14.314	2	Moonglow	scaffold00616
ss527789184	Pear	16.495	2	Moonglow	scaffold00962
ss475882469	Pear	18.094	2	Moonglow	scaffold00949
ss527789734	Pear	24.11	2	Moonglow	scaffold00729
ss527788185	Pear	26.446	2	Moonglow	scaffold03808
ss527787977	Pear	31.19	2	Moonglow	scaffold00012
ss527789563	Pear	32.308	2	Moonglow	scaffold00089
ss527789721	Pear	32.34	2	Moonglow	scaffold00004
ss527789715	Pear	32.372	2	Moonglow	scaffold00012
ss527788533	Pear	32.372	2	Moonglow	scaffold01888
ss527789655	Pear	32.372	2	Moonglow	scaffold01888
ss527789533	Pear	39.53	2	Moonglow	scaffold00523
ss527788537	Pear	44.269	2	Moonglow	scaffold00261
ss527789513	Pear	44.269	2	Moonglow	scaffold00261
ss527788638	Pear	44.269	2	Moonglow	scaffold04533
ss527789137	Pear	48.986	2	Moonglow	scaffold00430
ss527789602	Pear	48.986	2	Moonglow	scaffold01200
ss527789235	Pear	0	2	Old Home	scaffold01660
ss527788717	Pear	1.751	2	Old Home	scaffold33963
ss527789117	Pear	5.908	2	Old Home	scaffold00921
ss527789062	Pear	9.077	2	Old Home	scaffold01777
ss527789381	Pear	11.21	2	Old Home	scaffold00836
ss527789689	Pear	12.863	2	Old Home	scaffold02144
ss527788113	Pear	19.147	2	Old Home	scaffold02144
ss527789268	Pear	21.045	2	Old Home	scaffold00082
ss527788471	Pear	22.203	2	Old Home	scaffold01055
ss527788384	Pear	24.74	2	Old Home	scaffold00009
ss527789069	Pear	32.353	2	Old Home	scaffold00010
ss527789734	Pear	35.161	2	Old Home	scaffold00729
ss527788185	Pear	36.079	2	Old Home	scaffold03808
ss527788599	Pear	37.095	2	Old Home	scaffold00311
ss527787977	Pear	38.474	2	Old Home	scaffold00012
ss527787937	Pear	38.875	2	Old Home	scaffold00338
ss527789513	Pear	47.474	2	Old Home	scaffold00261
ss475881524	Pear	47.724	2	Old Home	scaffold00016
ss527789152	Pear	48.182	2	Old Home	scaffold00417
ss475882962	Pear	49.021	2	Old Home	scaffold00417
ss475882641	Pear	49.373	2	Old Home	scaffold00004
ss527789751	Pear	50.315	2	Old Home	scaffold00004
ss527789726	Pear	54.355	2	Old Home	scaffold01163
ss527787834	Pear	54.762	2	Old Home	scaffold00289
ss527789493	Pear	57.174	2	Old Home	scaffold01200
ss475892143	Apple	0	2	Sciros	scaffold00289
ss475876965	Apple	0.735	2	Sciros	scaffold00275
ss475883009	Apple	3.313	2	Sciros	scaffold01200
ss475876977	Apple	12.339	2	Sciros	scaffold00289
ss475876987	Apple	14.778	2	Sciros	scaffold00419
ss475883075	Apple	30.53	2	Sciros	scaffold00148
ss475882636	Apple	30.751	2	Sciros	scaffold00261
ss475877038	Apple	30.953	2	Sciros	scaffold00261
ss475877063	Apple	37.756	2	Sciros	scaffold00417
ss475882641	Apple	41.777	2	Sciros	scaffold00004
ss475877224	Apple	56.46	2	Sciros	scaffold01530
ss475883762	Apple	61.814	2	Sciros	scaffold01530
ss475882657	Apple	68.82	2	Sciros	scaffold00016
ss475877294	Apple	90.351	2	Sciros	scaffold44562
ss475877312	Apple	93.231	2	Sciros	scaffold01052
ss475877352	Apple	104.687	2	Sciros	scaffold00294
ss475877385	Apple	111.533	2	Sciros	scaffold00006
ss475883449	Apple	113.022	2	Sciros	scaffold00004
ss475877379	Apple	117.901	2	Sciros	scaffold00616
ss475877398	Apple	126.25	2	Sciros	scaffold00184
ss475877434	Apple	130.011	2	Sciros	scaffold00440
ss475877420	Apple	133.317	2	Sciros	scaffold00367
ss475877422	Apple	133.317	2	Sciros	scaffold00367
ss475882699	Pear	7.729	2	T003(a)	scaffold00731
ss527788732	Pear	13.067	2	T003(a)	scaffold00169
ss527788919	Pear	39.829	2	T003(a)	scaffold00419
ss527788206	Pear	41.321	2	T003(a)	scaffold00261
ss475878856	Pear	78.387	2	T003(a)	scaffold00322
ss527788737	Pear	85.969	2	T003(a)	scaffold00563
ss475882676	Pear	88.39	2	T003(a)	scaffold00367
ss527787821	Pear	89.919	2	T003(a)	scaffold01618
ss475883527	Pear	92.316	2	T003(a)	scaffold00294
ss475879330	Pear	93.548	2	T003(a)	scaffold00128
ss527789268	Pear	106.114	2	T003(a)	scaffold00082
ss527788214	Pear	112.24	2	T003(a)	scaffold03483
ss475877441	Pear	0	2	T003(b)	scaffold02166
ss475877452	Pear	0	2	T003(b)	scaffold03275
ss527788911	Pear	5.128	2	T003(b)	scaffold00006
ss475877382	Pear	5.923	2	T003(b)	scaffold00006
ss527787821	Pear	6.11	2	T003(b)	scaffold01618
ss475882681	Apple	3.051	2	T031	scaffold03275
ss475883086	Apple	40.456	2	T031	scaffold00148
ss475882665	Apple	96.677	2	T031	scaffold00644
ss475882662	Apple	97.849	2	T031	scaffold01055
ss475882664	Apple	97.888	2	T031	scaffold02451
ss475884106	Apple	101.555	2	T031	scaffold00356
ss475883762	Apple	130.626	2	T031	scaffold01530
ss475884116	Apple	137.004	2	T031	scaffold00356
ss475882655	Apple	145.768	2	T031	scaffold00785
ss475883760	Apple	148.2	2	T031	scaffold01530
ss475882649	Apple	159.582	2	T031	scaffold00004
ss475883758	Apple	193.807	2	T031	scaffold00194
ss475883073	Apple	211.503	2	T031	scaffold00148
ss475882962	Apple	250.492	2	T031	scaffold00417
ss475883439	Apple	260.434	2	T031	scaffold00004
ss475883812	Apple	265.381	2	T031	scaffold02960
ss527789602	Pear	0	2	T042	scaffold01200
ss527789137	Pear	1.831	2	T042	scaffold00430
ss475876997	Pear	2.712	2	T042	scaffold00419
ss527788537	Pear	6.287	2	T042	scaffold00261
ss527789655	Pear	8.38	2	T042	scaffold01888
ss527789324	Pear	8.776	2	T042	scaffold00012
ss527787977	Pear	9.394	2	T042	scaffold00012
ss527789721	Pear	9.624	2	T042	scaffold00004
ss475877103	Pear	9.881	2	T042	scaffold00004
ss475877109	Pear	10.442	2	T042	scaffold00004
ss527789734	Pear	12.781	2	T042	scaffold00729
ss527788599	Pear	14.16	2	T042	scaffold00311
ss475877168	Pear	14.823	2	T042	scaffold00416
ss475881018	Pear	16.115	2	T042	scaffold01957
ss527788068	Pear	18.659	2	T042	scaffold01362
ss527788060	Pear	18.847	2	T042	scaffold00800
ss475881526	Pear	21.987	2	T042	scaffold00016
ss475882655	Pear	23.293	2	T042	scaffold00785
ss475877152	Pear	24.31	2	T042	scaffold00012
ss527789503	Pear	48.621	2	T042	scaffold01914
ss527789117	Pear	58.957	2	T042	scaffold00921
ss527788911	Pear	63.664	2	T042	scaffold00006
ss475877373	Pear	64.408	2	T042	scaffold00616
ss527788637	Pear	66.89	2	T042	scaffold00620
ss475882681	Apple	0	2	T051	scaffold03275
ss475877441	Apple	2.618	2	T051	scaffold02166
ss475877449	Apple	5.786	2	T051	scaffold00288
ss475882679	Apple	9.88	2	T051	scaffold00440
ss475877432	Apple	11.112	2	T051	scaffold00440
ss475882675	Apple	14.577	2	T051	scaffold00006
ss475882678	Apple	14.577	2	T051	scaffold00367
ss475883086	Apple	23.341	2	T051	scaffold00148
ss475877382	Apple	33.269	2	T051	scaffold00006
ss475877340	Apple	43.131	2	T051	scaffold00644
ss475882665	Apple	55.431	2	T051	scaffold00644
ss475877315	Apple	56.436	2	T051	scaffold02451
ss475882662	Apple	57.294	2	T051	scaffold01055
ss475882664	Apple	57.294	2	T051	scaffold02451
ss475884106	Apple	59.627	2	T051	scaffold00356
ss475882663	Apple	62.822	2	T051	scaffold01052
ss475877267	Apple	66.344	2	T051	scaffold01501
ss475882660	Apple	69.246	2	T051	scaffold01055
ss475882658	Apple	70.47	2	T051	scaffold00016
ss475877276	Apple	72.39	2	T051	scaffold01055
ss475884116	Apple	95.065	2	T051	scaffold00356
ss475876962	Pear	0	2	T052	scaffold00275
ss475883075	Pear	27.287	2	T052	scaffold00148
ss527788533	Pear	37.035	2	T052	scaffold01888
ss527789324	Pear	39.229	2	T052	scaffold00012
ss475881524	Pear	39.497	2	T052	scaffold00016
ss527788206	Pear	47.218	2	T052	scaffold00261
ss527788537	Pear	47.336	2	T052	scaffold00261
ss527789513	Pear	47.474	2	T052	scaffold00261
ss475877044	Pear	48.79	2	T052	scaffold00261
ss475877010	Pear	49.904	2	T052	scaffold00341
ss527789137	Pear	51.275	2	T052	scaffold00430
ss527789602	Pear	51.275	2	T052	scaffold01200
ss527787834	Pear	51.558	2	T052	scaffold00289
ss475878258	Pear	65.109	2	T052	scaffold00212
ss475876960	Pear	75.926	2	T052	scaffold00275
ss475877171	Pear	75.962	2	T052	scaffold00416
ss475877152	Pear	77.673	2	T052	scaffold00012
ss475877780	Pear	82.372	2	T052	scaffold00094
ss527789268	Pear	85.335	2	T052	scaffold00082
ss475878856	Pear	91.543	2	T052	scaffold00322
ss475877335	Pear	91.947	2	T052	scaffold00644
ss475877324	Pear	92.314	2	T052	scaffold00644
ss475877491	Pear	0	2	T081	scaffold00721
ss527789715	Pear	14.124	2	T081	scaffold00012
ss527788352	Pear	17.832	2	T081	scaffold00311
ss527788428	Pear	24.985	2	T081	scaffold00277
ss527789069	Pear	26.783	2	T081	scaffold00010
ss475882650	Pear	27.745	2	T081	scaffold00004
ss475882655	Pear	31.578	2	T081	scaffold00785
ss527789556	Pear	33.45	2	T081	scaffold25692
ss527787868	Pear	40.773	2	T081	scaffold01055
ss527789286	Pear	41.838	2	T081	scaffold00628
ss527788471	Pear	43.261	2	T081	scaffold01055
ss527788290	Pear	44.893	2	T081	scaffold00929
ss527789689	Pear	49.963	2	T081	scaffold02144
ss527789365	Pear	61.651	2	T081	scaffold00006
ss475882676	Pear	63.988	2	T081	scaffold00367
ss527789079	Pear	66.92	2	T081	scaffold00535
ss527788843	Pear	73.521	2	T081	scaffold01911
ss475883457	Apple	21.439	2	T153	scaffold00184
ss475882674	Apple	27.165	2	T153	scaffold00006
ss475883081	Apple	35.304	2	T153	scaffold00148
ss475882668	Apple	40.848	2	T153	scaffold02030
ss475882666	Apple	41.45	2	T153	scaffold02030
ss475877341	Apple	42.053	2	T153	scaffold00620
ss475882670	Apple	42.053	2	T153	scaffold01363
ss475882671	Apple	43.265	2	T153	scaffold00359
ss475877385	Apple	53.348	2	T153	scaffold00006
ss475883449	Apple	54.973	2	T153	scaffold00004
ss475877325	Apple	67.41	2	T153	scaffold00644
ss475882667	Apple	77.346	2	T153	scaffold02030
ss475882659	Apple	87.269	2	T153	scaffold00016
ss475877221	Apple	116.102	2	T153	scaffold00054
ss475877213	Apple	116.765	2	T153	scaffold00054
ss475882651	Apple	142.435	2	T153	scaffold00004
ss475882648	Apple	145.48	2	T153	scaffold00004
ss475882643	Apple	151.206	2	T153	scaffold00004
ss475882638	Apple	160.357	2	T153	scaffold00261
ss475883435	Apple	184.531	2	T153	scaffold00680
ss475876987	Apple	195.972	2	T153	scaffold00419
ss475882632	Apple	210.177	2	T153	scaffold00275
ss475882633	Apple	210.177	2	T153	scaffold00419
ss475877488	Apple	1.159	3	Fuji	scaffold00721
ss475882684	Apple	9.909	3	Fuji	scaffold01049
ss475877576	Apple	22.846	3	Fuji	scaffold00227
ss475882691	Apple	28.117	3	Fuji	scaffold00227
ss475882689	Apple	29.273	3	Fuji	scaffold00569
ss475877582	Apple	45.486	3	Fuji	scaffold00227
ss475877584	Apple	45.771	3	Fuji	scaffold01060
ss475883816	Apple	53.102	3	Fuji	scaffold02960
ss475877622	Apple	64.638	3	Fuji	scaffold00847
ss475877632	Apple	69.424	3	Fuji	scaffold00273
ss475877660	Apple	82.778	3	Fuji	scaffold01925
ss475877657	Apple	83.641	3	Fuji	scaffold01656
ss475877721	Apple	118.185	3	Fuji	scaffold00584
ss475877728	Apple	119.338	3	Fuji	scaffold03314
ss475882713	Apple	121.681	3	Fuji	scaffold00584
ss475882710	Apple	122.257	3	Fuji	scaffold32668
ss475882708	Apple	123.71	3	Fuji	scaffold01725
ss475882715	Apple	134.696	3	Fuji	scaffold00830
ss475877768	Apple	142.517	3	Fuji	scaffold01022
ss475882719	Apple	148.67	3	Fuji	scaffold00094
ss475882720	Apple	149.299	3	Fuji	scaffold00094
ss475877792	Apple	150.272	3	Fuji	scaffold00153
ss475877795	Apple	150.276	3	Fuji	scaffold00153
ss475877810	Apple	153.73	3	Fuji	scaffold00053
ss475883473	Apple	158.498	3	Fuji	scaffold00184
ss527789801	Pear	0	3	Louise de Bonne Jersey	scaffold00064
ss475882964	Pear	0	3	Louise de Bonne Jersey	scaffold00417
ss475882708	Pear	18.996	3	Louise de Bonne Jersey	scaffold01725
ss475877728	Pear	20.674	3	Louise de Bonne Jersey	scaffold03314
ss527787788	Pear	35.97	3	Louise de Bonne Jersey	scaffold00974
ss527789832	Pear	37.784	3	Louise de Bonne Jersey	scaffold00438
ss475877726	Pear	41.83	3	Louise de Bonne Jersey	scaffold00584
ss475877592	Pear	46.943	3	Louise de Bonne Jersey	scaffold01060
ss527788036	Pear	47.735	3	Louise de Bonne Jersey	scaffold00169
ss527787755	Pear	48.556	3	Louise de Bonne Jersey	scaffold00169
ss475882691	Pear	48.657	3	Louise de Bonne Jersey	scaffold00227
ss527788308	Pear	49.497	3	Louise de Bonne Jersey	scaffold00847
ss527787991	Pear	50.863	3	Louise de Bonne Jersey	scaffold00437
ss527789404	Pear	51.118	3	Louise de Bonne Jersey	scaffold60268
ss527789406	Pear	52.901	3	Louise de Bonne Jersey	scaffold00520
ss527789614	Pear	53.324	3	Louise de Bonne Jersey	scaffold01470
ss475880097	Pear	53.745	3	Louise de Bonne Jersey	scaffold01608
ss527789796	Pear	54.74	3	Louise de Bonne Jersey	scaffold00030
ss527788608	Pear	55.215	3	Louise de Bonne Jersey	scaffold00030
ss527787920	Pear	55.718	3	Louise de Bonne Jersey	scaffold01470
ss475877476	Pear	58.791	3	Louise de Bonne Jersey	scaffold00310
ss527788408	Pear	59.174	3	Louise de Bonne Jersey	scaffold00569
ss527789440	Pear	60.976	3	Louise de Bonne Jersey	scaffold01379
ss475882683	Pear	65.68	3	Louise de Bonne Jersey	scaffold00721
ss475883088	Pear	80.172	3	Louise de Bonne Jersey	scaffold00721
ss475877574	Pear	0	3	Moonglow	scaffold00198
ss475877535	Pear	0.897	3	Moonglow	scaffold00769
ss527788473	Pear	0.897	3	Moonglow	scaffold01027
ss475877543	Pear	1.036	3	Moonglow	scaffold00769
ss527789702	Pear	1.077	3	Moonglow	scaffold00380
ss527788268	Pear	1.254	3	Moonglow	scaffold00793
ss527788081	Pear	1.559	3	Moonglow	scaffold00176
ss527788608	Pear	9.748	3	Moonglow	scaffold00030
ss527788732	Pear	15.281	3	Moonglow	scaffold00169
ss527787991	Pear	15.895	3	Moonglow	scaffold00437
ss527788308	Pear	15.895	3	Moonglow	scaffold00847
ss527789404	Pear	15.895	3	Moonglow	scaffold60268
ss527789881	Pear	20.633	3	Moonglow	scaffold00171
ss527788418	Pear	20.633	3	Moonglow	scaffold00263
ss475877644	Pear	24.201	3	Moonglow	scaffold01471
ss527787788	Pear	26.587	3	Moonglow	scaffold00974
ss527789215	Pear	26.703	3	Moonglow	scaffold03040
ss475877728	Pear	41.067	3	Moonglow	scaffold03314
ss527789440	Pear	5.466	3	Old Home	scaffold01379
ss527789270	Pear	7.318	3	Old Home	scaffold00569
ss527789614	Pear	10.449	3	Old Home	scaffold01470
ss527788926	Pear	13.297	3	Old Home	scaffold00457
ss527787755	Pear	16.649	3	Old Home	scaffold00169
ss527788732	Pear	17.512	3	Old Home	scaffold00169
ss527787981	Pear	19.149	3	Old Home	scaffold00263
ss475880307	Pear	19.919	3	Old Home	scaffold00135
ss527789881	Pear	20.394	3	Old Home	scaffold00171
ss475879668	Pear	22.375	3	Old Home	scaffold00062
ss527787989	Pear	24.761	3	Old Home	scaffold01912
ss475883017	Pear	27.889	3	Old Home	scaffold01200
ss527788001	Pear	33.271	3	Old Home	scaffold01041
ss527788866	Pear	35.885	3	Old Home	scaffold00406
ss475882708	Pear	37.875	3	Old Home	scaffold01725
ss527788652	Pear	42.27	3	Old Home	scaffold01053
ss475882964	Pear	54.573	3	Old Home	scaffold00417
ss475882720	Apple	0	3	Sciros	scaffold00094
ss475882719	Apple	1.203	3	Sciros	scaffold00094
ss475882711	Apple	19.719	3	Sciros	scaffold00584
ss475877712	Apple	25.644	3	Sciros	scaffold00407
ss475882705	Apple	40.38	3	Sciros	scaffold01656
ss475877656	Apple	44.93	3	Sciros	scaffold01656
ss475883017	Apple	45.294	3	Sciros	scaffold01200
ss475877659	Apple	49.43	3	Sciros	scaffold01925
ss475877655	Apple	54.924	3	Sciros	scaffold01656
ss475877653	Apple	55.295	3	Sciros	scaffold01471
ss475877651	Apple	63.847	3	Sciros	scaffold01471
ss475877647	Apple	63.847	3	Sciros	scaffold01471
ss475883816	Apple	97.261	3	Sciros	scaffold02960
ss475877576	Apple	110.032	3	Sciros	scaffold00227
ss475877572	Apple	111.881	3	Sciros	scaffold00227
ss475877578	Apple	112.983	3	Sciros	scaffold00227
ss475880027	Pear	0	3	T003(a)	scaffold00291
ss475882335	Pear	0	3	T003(a)	scaffold00413
ss527789046	Pear	5.655	3	T003(a)	scaffold00690
ss527789094	Pear	33.732	3	T003(a)	scaffold00119
ss475883469	Pear	91.457	3	T003(a)	scaffold00184
ss475876932	Pear	0	3	T003(b)	scaffold80765
ss475877507	Pear	13.258	3	T003(b)	scaffold00091
ss527788268	Pear	16.691	3	T003(b)	scaffold00793
ss475877543	Pear	17.247	3	T003(b)	scaffold00769
ss475877551	Pear	18.337	3	T003(b)	scaffold00569
ss475877562	Pear	18.337	3	T003(b)	scaffold00569
ss475877594	Pear	22.07	3	T003(b)	scaffold01060
ss527788732	Pear	27.361	3	T003(b)	scaffold00169
ss475877642	Pear	29.282	3	T003(b)	scaffold00731
ss475882699	Pear	29.282	3	T003(b)	scaffold00731
ss475880027	Pear	42.872	3	T003(b)	scaffold00291
ss527789046	Pear	42.872	3	T003(b)	scaffold00690
ss475881325	Pear	46.48	3	T003(b)	scaffold00020
ss527789094	Pear	52.471	3	T003(b)	scaffold00119
ss475877793	Pear	62.065	3	T003(b)	scaffold00153
ss475883061	Apple	10.185	3	T031	scaffold00847
ss475882696	Apple	27.508	3	T031	scaffold00263
ss475877627	Apple	34.733	3	T031	scaffold00931
ss475882697	Apple	35.945	3	T031	scaffold00263
ss475882698	Apple	40.274	3	T031	scaffold00731
ss475882705	Apple	56.266	3	T031	scaffold01656
ss475877695	Apple	63.02	3	T031	scaffold00366
ss475877735	Apple	99.973	3	T031	scaffold03314
ss475877764	Apple	110.428	3	T031	scaffold01022
ss475883471	Apple	115.97	3	T031	scaffold00184
ss475877773	Apple	118.425	3	T031	scaffold01022
ss475883884	Apple	122.084	3	T031	scaffold96717
ss475877788	Apple	126.383	3	T031	scaffold00099
ss475882721	Apple	138.207	3	T031	scaffold00094
ss475877473	Pear	0	3	T042	scaffold00310
ss527789497	Pear	2.048	3	T042	scaffold00198
ss527788473	Pear	5.075	3	T042	scaffold01027
ss475877535	Pear	5.387	3	T042	scaffold00769
ss527788282	Pear	7.863	3	T042	scaffold118974
ss475877574	Pear	11.551	3	T042	scaffold00198
ss527788608	Pear	13.636	3	T042	scaffold00030
ss527789404	Pear	13.964	3	T042	scaffold60268
ss527787991	Pear	16.556	3	T042	scaffold00437
ss527788732	Pear	19.293	3	T042	scaffold00169
ss527788477	Pear	26.161	3	T042	scaffold00273
ss475882724	Apple	0	3	T051	scaffold00094
ss475892238	Apple	4.943	3	T051	scaffold01304
ss475877843	Apple	7.648	3	T051	scaffold04139
ss475882716	Apple	9.603	3	T051	scaffold00830
ss475883886	Apple	21.197	3	T051	scaffold01434
ss475877785	Apple	32.695	3	T051	scaffold00099
ss475882707	Apple	47.736	3	T051	scaffold01725
ss475882714	Apple	50.07	3	T051	scaffold00584
ss475877692	Apple	70.609	3	T051	scaffold00366
ss475882703	Apple	75.03	3	T051	scaffold01656
ss475877682	Apple	75.935	3	T051	scaffold00709
ss475882701	Apple	78.562	3	T051	scaffold01656
ss475882700	Apple	80.322	3	T051	scaffold00731
ss475882693	Apple	94.605	3	T051	scaffold00227
ss475883054	Apple	100.971	3	T051	scaffold00847
ss475882694	Apple	101.651	3	T051	scaffold00227
ss475877616	Apple	112.203	3	T051	scaffold00854
ss475883061	Apple	119.264	3	T051	scaffold00847
ss475877591	Apple	122.593	3	T051	scaffold01060
ss475877569	Apple	139.263	3	T051	scaffold00569
ss475883461	Apple	140.708	3	T051	scaffold00184
ss475882688	Apple	147.617	3	T051	scaffold00569
ss475882685	Apple	152.967	3	T051	scaffold01049
ss475882682	Apple	164.203	3	T051	scaffold00721
ss475877464	Apple	166.238	3	T051	scaffold03275
ss475877466	Apple	166.251	3	T051	scaffold03275
ss475877474	Apple	169.628	3	T051	scaffold00310
ss475883713	Apple	170.898	3	T051	scaffold00217
ss475877715	Pear	0	3	T052	scaffold00584
ss475876414	Pear	0	3	T052	scaffold02534
ss475881561	Pear	0	3	T052	scaffold63991
ss475877826	Pear	3.156	3	T052	scaffold01434
ss475877810	Pear	4.583	3	T052	scaffold00053
ss475877523	Pear	5.649	3	T052	scaffold00091
ss475877792	Pear	6.249	3	T052	scaffold00153
ss475877666	Pear	7.412	3	T052	scaffold00176
ss527788036	Pear	11.196	3	T052	scaffold00169
ss475877629	Pear	12.303	3	T052	scaffold00931
ss527788282	Pear	13.39	3	T052	scaffold118974
ss475877573	Pear	17.307	3	T052	scaffold00227
ss475882105	Pear	27.231	3	T052	scaffold01083
ss475881539	Pear	29.004	3	T052	scaffold00169
ss475881324	Pear	30.195	3	T052	scaffold01376
ss527788418	Pear	32.484	3	T052	scaffold00263
ss527789390	Pear	33.99	3	T052	scaffold00477
ss527788606	Pear	36.503	3	T052	scaffold00404
ss527788715	Pear	36.503	3	T052	scaffold01852
ss475876304	Pear	39.372	3	T052	scaffold00131
ss527788377	Pear	39.733	3	T052	scaffold00465
ss527789846	Pear	39.764	3	T052	scaffold58537
ss527788241	Pear	39.796	3	T052	scaffold01172
ss527788083	Pear	40.627	3	T052	scaffold01172
ss527789682	Pear	40.627	3	T052	scaffold01172
ss527789194	Pear	45.602	3	T052	scaffold00119
ss475877723	Pear	54.018	3	T052	scaffold00584
ss475877543	Pear	54.515	3	T052	scaffold00769
ss475877507	Pear	0	3	T081	scaffold00091
ss527789497	Pear	11.999	3	T081	scaffold00198
ss475882691	Pear	13.306	3	T081	scaffold00227
ss475877726	Pear	19.518	3	T081	scaffold00584
ss475877594	Pear	21.718	3	T081	scaffold01060
ss527788608	Pear	23.239	3	T081	scaffold00030
ss527789505	Pear	24.434	3	T081	scaffold00657
ss527788308	Pear	28.017	3	T081	scaffold00847
ss475882560	Pear	31.03	3	T081	scaffold00217
ss475877628	Pear	33.228	3	T081	scaffold00931
ss475877688	Pear	37.448	3	T081	scaffold00709
ss527789215	Pear	41.439	3	T081	scaffold03040
ss475877693	Pear	42.853	3	T081	scaffold00366
ss475882105	Pear	44.052	3	T081	scaffold01083
ss475877710	Pear	46.082	3	T081	scaffold00407
ss527789046	Pear	47.279	3	T081	scaffold00690
ss475880027	Pear	48.153	3	T081	scaffold00291
ss475882708	Pear	52.135	3	T081	scaffold01725
ss475877728	Pear	54.255	3	T081	scaffold03314
ss527788606	Pear	56.074	3	T081	scaffold00404
ss527788715	Pear	58.106	3	T081	scaffold01852
ss527788241	Pear	61.723	3	T081	scaffold01172
ss475877781	Pear	64.51	3	T081	scaffold00094
ss475881845	Pear	65.672	3	T081	scaffold00019
ss475879769	Pear	67.261	3	T081	scaffold00575
ss475877843	Apple	0	3	T153	scaffold04139
ss475882724	Apple	4.435	3	T153	scaffold00094
ss475877810	Apple	5.656	3	T153	scaffold00053
ss475882723	Apple	10.702	3	T153	scaffold00094
ss475877818	Apple	10.702	3	T153	scaffold01434
ss475877777	Apple	17.644	3	T153	scaffold00094
ss475877785	Apple	18.356	3	T153	scaffold00099
ss475877784	Apple	19.571	3	T153	scaffold00099
ss475877760	Apple	26.565	3	T153	scaffold01022
ss475877768	Apple	27.778	3	T153	scaffold01022
ss475877723	Apple	37.226	3	T153	scaffold00584
ss475877711	Apple	39.046	3	T153	scaffold00407
ss475877716	Apple	39.046	3	T153	scaffold00584
ss475882711	Apple	41.47	3	T153	scaffold00584
ss475882703	Apple	52.749	3	T153	scaffold01656
ss475882710	Apple	58.807	3	T153	scaffold32668
ss475882713	Apple	59.558	3	T153	scaffold00584
ss475882708	Apple	61.393	3	T153	scaffold01725
ss475882714	Apple	64.497	3	T153	scaffold00584
ss475882707	Apple	66.342	3	T153	scaffold01725
ss475882717	Apple	69.451	3	T153	scaffold00830
ss475877718	Apple	78.002	3	T153	scaffold00584
ss475877682	Apple	86.198	3	T153	scaffold00709
ss475877657	Apple	91.778	3	T153	scaffold01656
ss475877660	Apple	92.38	3	T153	scaffold01925
ss475877655	Apple	96.063	3	T153	scaffold01656
ss475877653	Apple	96.763	3	T153	scaffold01471
ss475882699	Apple	102.444	3	T153	scaffold00731
ss475883816	Apple	130.44	3	T153	scaffold02960
ss475882691	Apple	135.842	3	T153	scaffold00227
ss475882689	Apple	135.842	3	T153	scaffold00569
ss475883878	Apple	148.116	3	T153	scaffold01235
ss475882684	Apple	155.556	3	T153	scaffold01049
ss475883713	Apple	161.696	3	T153	scaffold00217
ss475877483	Apple	162.915	3	T153	scaffold00310
ss475877484	Apple	162.915	3	T153	scaffold00310
ss475877665	Apple	162.915	3	T153	scaffold01925
ss475877464	Apple	165.347	3	T153	scaffold03275
ss475877466	Apple	165.347	3	T153	scaffold03275
ss475883249	Apple	2.038	4	Fuji	scaffold01853
ss475882760	Apple	3.81	4	Fuji	scaffold00061
ss475878097	Apple	5.592	4	Fuji	scaffold00475
ss475882754	Apple	17.024	4	Fuji	scaffold00061
ss475878036	Apple	23.689	4	Fuji	scaffold00038
ss475878027	Apple	28.558	4	Fuji	scaffold00155
ss475883489	Apple	37.22	4	Fuji	scaffold00096
ss475877996	Apple	37.22	4	Fuji	scaffold00096
ss475882746	Apple	37.22	4	Fuji	scaffold00163
ss475877990	Apple	41.901	4	Fuji	scaffold00096
ss475882736	Apple	57.058	4	Fuji	scaffold00648
ss475883483	Apple	66.41	4	Fuji	scaffold00184
ss475883481	Apple	69.623	4	Fuji	scaffold00184
ss475877944	Apple	70.846	4	Fuji	scaffold00954
ss475877945	Apple	71.105	4	Fuji	scaffold00954
ss475877932	Apple	72.206	4	Fuji	scaffold00954
ss475877931	Apple	72.8	4	Fuji	scaffold00954
ss475877930	Apple	73.697	4	Fuji	scaffold00954
ss475877927	Apple	73.995	4	Fuji	scaffold00954
ss475883096	Apple	80.942	4	Fuji	scaffold00721
ss475877895	Apple	81.228	4	Fuji	scaffold00390
ss475877891	Apple	85.571	4	Fuji	scaffold00390
ss475882728	Apple	91.185	4	Fuji	scaffold00524
ss475883475	Apple	97.976	4	Fuji	scaffold00184
ss527788084	Pear	0	4	Louise de Bonne Jersey	scaffold00915
ss527789811	Pear	0.298	4	Louise de Bonne Jersey	scaffold00061
ss475880644	Pear	3.672	4	Louise de Bonne Jersey	scaffold00379
ss475878115	Pear	3.902	4	Louise de Bonne Jersey	scaffold00381
ss527789653	Pear	5.697	4	Louise de Bonne Jersey	scaffold00156
ss527788153	Pear	6.515	4	Louise de Bonne Jersey	scaffold00475
ss475878084	Pear	7.349	4	Louise de Bonne Jersey	scaffold00103
ss527789359	Pear	11.158	4	Louise de Bonne Jersey	scaffold01843
ss527789626	Pear	17.023	4	Louise de Bonne Jersey	scaffold01090
ss527788855	Pear	17.696	4	Louise de Bonne Jersey	scaffold00005
ss527789588	Pear	18.711	4	Louise de Bonne Jersey	scaffold00851
ss475877738	Pear	23.43	4	Louise de Bonne Jersey	scaffold03314
ss527789875	Pear	26.964	4	Louise de Bonne Jersey	scaffold00648
ss527787846	Pear	28.506	4	Louise de Bonne Jersey	scaffold00954
ss475877987	Pear	32.454	4	Louise de Bonne Jersey	scaffold00096
ss527789237	Pear	39.835	4	Louise de Bonne Jersey	scaffold02254
ss527789906	Pear	46.682	4	Louise de Bonne Jersey	scaffold00516
ss527788772	Pear	50.292	4	Louise de Bonne Jersey	scaffold00702
ss527788551	Pear	51.301	4	Louise de Bonne Jersey	scaffold00702
ss527789588	Pear	0	4	Moonglow	scaffold00851
ss527789626	Pear	0.589	4	Moonglow	scaffold01090
ss527788855	Pear	1.085	4	Moonglow	scaffold00005
ss475880584	Pear	1.379	4	Moonglow	scaffold00077
ss527789619	Pear	1.562	4	Moonglow	scaffold00038
ss527789653	Pear	3.21	4	Moonglow	scaffold00156
ss475880644	Pear	3.21	4	Moonglow	scaffold00379
ss475878115	Pear	3.21	4	Moonglow	scaffold00381
ss527789359	Pear	3.21	4	Moonglow	scaffold01843
ss527789266	Pear	4.157	4	Moonglow	scaffold00915
ss527789811	Pear	4.219	4	Moonglow	scaffold00061
ss527789115	Pear	10.526	4	Moonglow	scaffold00734
ss527789875	Pear	14.102	4	Moonglow	scaffold00648
ss527788823	Pear	15.351	4	Moonglow	scaffold00023
ss475877931	Pear	15.351	4	Moonglow	scaffold00954
ss527789578	Pear	17.841	4	Moonglow	scaffold02034
ss475877349	Pear	20.337	4	Moonglow	scaffold00620
ss527789123	Pear	27.748	4	Moonglow	scaffold08719
ss527788667	Pear	32.075	4	Moonglow	scaffold00039
ss527789039	Pear	32.075	4	Moonglow	scaffold00039
ss527788223	Pear	33.267	4	Moonglow	scaffold00039
ss527789170	Pear	33.267	4	Moonglow	scaffold00039
ss527789691	Pear	33.267	4	Moonglow	scaffold00039
ss527789672	Pear	35.609	4	Moonglow	scaffold00790
ss527788707	Pear	36.806	4	Moonglow	scaffold01520
ss527789595	Pear	39.371	4	Moonglow	scaffold00067
ss527788354	Pear	46.444	4	Moonglow	scaffold00375
ss527788354	Pear	0	4	Old Home	scaffold00375
ss527788707	Pear	2.077	4	Old Home	scaffold01520
ss527789691	Pear	4.413	4	Old Home	scaffold00039
ss527789170	Pear	4.463	4	Old Home	scaffold00039
ss527788667	Pear	5.448	4	Old Home	scaffold00039
ss527788772	Pear	9.501	4	Old Home	scaffold00702
ss527789578	Pear	26.578	4	Old Home	scaffold02034
ss527789599	Pear	33.535	4	Old Home	scaffold01967
ss527789127	Pear	37.324	4	Old Home	scaffold02549
ss527788601	Pear	38.523	4	Old Home	scaffold02549
ss475881939	Pear	39.033	4	Old Home	scaffold00075
ss527788855	Pear	48.965	4	Old Home	scaffold00005
ss475877976	Apple	0	4	Sciros	scaffold00096
ss475877847	Apple	9.876	4	Sciros	scaffold04139
ss475883475	Apple	9.878	4	Sciros	scaffold00184
ss475877853	Apple	17.782	4	Sciros	scaffold04139
ss475882728	Apple	23.898	4	Sciros	scaffold00524
ss475877889	Apple	31.137	4	Sciros	scaffold00390
ss475877895	Apple	33.742	4	Sciros	scaffold00390
ss475883096	Apple	33.742	4	Sciros	scaffold00721
ss475877891	Apple	34.841	4	Sciros	scaffold00390
ss475877927	Apple	45.92	4	Sciros	scaffold00954
ss475877930	Apple	46.294	4	Sciros	scaffold00954
ss475877931	Apple	46.294	4	Sciros	scaffold00954
ss475877932	Apple	46.294	4	Sciros	scaffold00954
ss475877945	Apple	47.393	4	Sciros	scaffold00954
ss475877944	Apple	47.433	4	Sciros	scaffold00954
ss475883481	Apple	47.564	4	Sciros	scaffold00184
ss475877951	Apple	49.723	4	Sciros	scaffold00954
ss475877965	Apple	51.291	4	Sciros	scaffold00954
ss475877987	Apple	62.187	4	Sciros	scaffold00096
ss475883487	Apple	62.187	4	Sciros	scaffold00096
ss475878000	Apple	66.736	4	Sciros	scaffold00005
ss475878027	Apple	74.99	4	Sciros	scaffold00155
ss475878036	Apple	80.145	4	Sciros	scaffold00038
ss475880520	Pear	21.755	4	T003(a)	scaffold00420
ss527789588	Pear	34.885	4	T003(a)	scaffold00851
ss475876292	Pear	0	4	T003(b)	scaffold00597
ss527788789	Pear	0.327	4	T003(b)	scaffold00578
ss475883643	Pear	7.687	4	T003(b)	scaffold00028
ss475877882	Pear	10.147	4	T003(b)	scaffold00390
ss475877899	Pear	18.701	4	T003(b)	scaffold00390
ss475876768	Pear	27.196	4	T003(b)	scaffold00329
ss527789588	Pear	33.447	4	T003(b)	scaffold00851
ss475877979	Pear	38.198	4	T003(b)	scaffold00096
ss475878101	Pear	42.999	4	T003(b)	scaffold00475
ss475877879	Apple	0	4	T031	scaffold04139
ss475877885	Apple	6.378	4	T031	scaffold00390
ss475883715	Apple	10.106	4	T031	scaffold00217
ss475877900	Apple	10.709	4	T031	scaffold02081
ss475883489	Apple	44.406	4	T031	scaffold00096
ss475882746	Apple	44.406	4	T031	scaffold00163
ss475877996	Apple	44.415	4	T031	scaffold00096
ss475878001	Apple	46.238	4	T031	scaffold00005
ss475878042	Apple	54.703	4	T031	scaffold00038
ss475878024	Apple	58.432	4	T031	scaffold00154
ss475882749	Apple	59.034	4	T031	scaffold00155
ss475878047	Apple	80.797	4	T031	scaffold24277
ss475882754	Apple	88.272	4	T031	scaffold00061
ss475878000	Apple	98.423	4	T031	scaffold00005
ss475877870	Pear	0	4	T042	scaffold04139
ss527788551	Pear	1.713	4	T042	scaffold00702
ss527788772	Pear	5.086	4	T042	scaffold00702
ss527788707	Pear	10.47	4	T042	scaffold01520
ss527789672	Pear	14.915	4	T042	scaffold00790
ss527789237	Pear	19.661	4	T042	scaffold02254
ss475877895	Pear	24.758	4	T042	scaffold00390
ss527789588	Pear	39.541	4	T042	scaffold00851
ss527789667	Pear	50.158	4	T042	scaffold00163
ss475880644	Pear	54.487	4	T042	scaffold00379
ss527789811	Pear	56.216	4	T042	scaffold00061
ss475878115	Pear	59.038	4	T042	scaffold00381
ss475877879	Apple	13.407	4	T051	scaffold04139
ss475877893	Apple	20.032	4	T051	scaffold00390
ss475882730	Apple	24.749	4	T051	scaffold00524
ss475882731	Apple	25.902	4	T051	scaffold00524
ss475877909	Apple	29.445	4	T051	scaffold02081
ss475877915	Apple	33.912	4	T051	scaffold00254
ss475877916	Apple	33.912	4	T051	scaffold00254
ss475877913	Apple	35.357	4	T051	scaffold02081
ss475877950	Apple	39.725	4	T051	scaffold00954
ss475877955	Apple	39.725	4	T051	scaffold00954
ss475882966	Apple	41.464	4	T051	scaffold31754
ss475882740	Apple	51.338	4	T051	scaffold00648
ss475882743	Apple	53.078	4	T051	scaffold41349
ss475882744	Apple	53.94	4	T051	scaffold00096
ss475878019	Pear	0	4	T052	scaffold00005
ss475878104	Pear	0	4	T052	scaffold00381
ss527788153	Pear	1.059	4	T052	scaffold00475
ss475878101	Pear	2.145	4	T052	scaffold00475
ss475878003	Pear	2.224	4	T052	scaffold00005
ss475882754	Pear	6.782	4	T052	scaffold00061
ss527789588	Pear	24.636	4	T052	scaffold00851
ss527789012	Pear	0	4	T081	scaffold00629
ss527789039	Pear	10.356	4	T081	scaffold00039
ss527788223	Pear	11.458	4	T081	scaffold00039
ss527789672	Pear	12.337	4	T081	scaffold00790
ss527788667	Pear	13.212	4	T081	scaffold00039
ss475877850	Pear	18.923	4	T081	scaffold04139
ss527789237	Pear	19.917	4	T081	scaffold02254
ss475883643	Pear	24.41	4	T081	scaffold00028
ss527788789	Pear	24.83	4	T081	scaffold00578
ss475877870	Pear	30.248	4	T081	scaffold04139
ss475877912	Pear	32.903	4	T081	scaffold02081
ss475877955	Pear	36.454	4	T081	scaffold00954
ss527789588	Pear	42.578	4	T081	scaffold00851
ss527789017	Pear	45.949	4	T081	scaffold02608
ss475877986	Pear	48.22	4	T081	scaffold00096
ss475877985	Pear	48.978	4	T081	scaffold00096
ss527788855	Pear	50.465	4	T081	scaffold00005
ss475878027	Pear	55.661	4	T081	scaffold00155
ss527789359	Pear	63.103	4	T081	scaffold01843
ss527788153	Pear	68.148	4	T081	scaffold00475
ss527788084	Pear	75.594	4	T081	scaffold00915
ss475882762	Apple	1.212	4	T153	scaffold00061
ss475882752	Apple	1.815	4	T153	scaffold00061
ss475878123	Apple	2.417	4	T153	scaffold00379
ss475878112	Apple	5.459	4	T153	scaffold00381
ss475878113	Apple	5.459	4	T153	scaffold00381
ss475878106	Apple	5.459	4	T153	scaffold00381
ss475882755	Apple	9.109	4	T153	scaffold00061
ss475883717	Apple	10.321	4	T153	scaffold00217
ss475878080	Apple	11.533	4	T153	scaffold00103
ss475878079	Apple	11.533	4	T153	scaffold00103
ss475878085	Apple	22.957	4	T153	scaffold00103
ss475878086	Apple	22.957	4	T153	scaffold00103
ss475878094	Apple	23.049	4	T153	scaffold00475
ss475878084	Apple	24.179	4	T153	scaffold00103
ss475878038	Apple	30.373	4	T153	scaffold00038
ss475878036	Apple	30.978	4	T153	scaffold00038
ss475878026	Apple	33.135	4	T153	scaffold00155
ss475883493	Apple	35.292	4	T153	scaffold00038
ss475882747	Apple	43.098	4	T153	scaffold26294
ss475878007	Apple	49.575	4	T153	scaffold00005
ss475882745	Apple	52.704	4	T153	scaffold00096
ss475882743	Apple	59.832	4	T153	scaffold41349
ss475882740	Apple	60.58	4	T153	scaffold00648
ss475882738	Apple	71.115	4	T153	scaffold00648
ss475877961	Apple	74.651	4	T153	scaffold00954
ss475883098	Apple	83.733	4	T153	scaffold00721
ss475882966	Apple	84.801	4	T153	scaffold31754
ss475877950	Apple	87.251	4	T153	scaffold00954
ss475877955	Apple	87.251	4	T153	scaffold00954
ss475877913	Apple	88.459	4	T153	scaffold02081
ss475877914	Apple	96.194	4	T153	scaffold02081
ss475877909	Apple	105.226	4	T153	scaffold02081
ss475883096	Apple	119.535	4	T153	scaffold00721
ss475877895	Apple	120.747	4	T153	scaffold00390
ss475882729	Apple	131.285	4	T153	scaffold00524
ss475882728	Apple	131.888	4	T153	scaffold00524
ss475878146	Apple	11.461	5	Fuji	scaffold00741
ss475878141	Apple	16.57	5	Fuji	scaffold00208
ss475883768	Apple	19.307	5	Fuji	scaffold00072
ss475882767	Apple	22.024	5	Fuji	scaffold00750
ss475878160	Apple	25.262	5	Fuji	scaffold00750
ss475878190	Apple	29.423	5	Fuji	scaffold00014
ss475878157	Apple	34.523	5	Fuji	scaffold00072
ss475878163	Apple	35.098	5	Fuji	scaffold00750
ss475883021	Apple	41.957	5	Fuji	scaffold01200
ss475878216	Apple	43.402	5	Fuji	scaffold00710
ss475882776	Apple	46.32	5	Fuji	scaffold00214
ss475878222	Apple	46.32	5	Fuji	scaffold00214
ss475882777	Apple	48.732	5	Fuji	scaffold00532
ss475882775	Apple	51.119	5	Fuji	scaffold00214
ss475882779	Apple	60.099	5	Fuji	scaffold00212
ss475878268	Apple	67.86	5	Fuji	scaffold01601
ss475878294	Apple	78.121	5	Fuji	scaffold00386
ss475878392	Apple	80.138	5	Fuji	scaffold02121
ss475878324	Apple	80.423	5	Fuji	scaffold00284
ss475882787	Apple	92.359	5	Fuji	scaffold01224
ss475883253	Apple	93.807	5	Fuji	scaffold01853
ss475878335	Apple	93.84	5	Fuji	scaffold00284
ss475878362	Apple	112.778	5	Fuji	scaffold00182
ss475883023	Apple	115.864	5	Fuji	scaffold01162
ss475878354	Apple	119.563	5	Fuji	scaffold01162
ss475878404	Apple	138.734	5	Fuji	scaffold02121
ss475878415	Apple	139.933	5	Fuji	scaffold66002
ss475882800	Apple	140.276	5	Fuji	scaffold00707
ss475882798	Apple	146.38	5	Fuji	scaffold01215
ss475882803	Apple	147.057	5	Fuji	scaffold00141
ss475882802	Apple	151.96	5	Fuji	scaffold00141
ss475878462	Apple	160.645	5	Fuji	scaffold00418
ss475878461	Apple	160.645	5	Fuji	scaffold01500
ss475878467	Apple	167.341	5	Fuji	scaffold00652
ss475878471	Apple	167.341	5	Fuji	scaffold00652
ss475878379	Apple	169.082	5	Fuji	scaffold00492
ss475878375	Apple	169.655	5	Fuji	scaffold00492
ss475878469	Apple	175.069	5	Fuji	scaffold00652
ss475883112	Apple	177.682	5	Fuji	scaffold00284
ss475878479	Apple	177.682	5	Fuji	scaffold00652
ss475882805	Apple	180.633	5	Fuji	scaffold00141
ss475878474	Apple	182.677	5	Fuji	scaffold00652
ss527789233	Pear	0	5	Louise de Bonne Jersey	scaffold00384
ss527789034	Pear	0.84	5	Louise de Bonne Jersey	scaffold00208
ss527788834	Pear	0.865	5	Louise de Bonne Jersey	scaffold00208
ss527789867	Pear	2.82	5	Louise de Bonne Jersey	scaffold00208
ss527788574	Pear	5.057	5	Louise de Bonne Jersey	scaffold00750
ss527787941	Pear	9.951	5	Louise de Bonne Jersey	scaffold00027
ss527789073	Pear	10.523	5	Louise de Bonne Jersey	scaffold00206
ss527788525	Pear	11.261	5	Louise de Bonne Jersey	scaffold02283
ss527788284	Pear	15.214	5	Louise de Bonne Jersey	scaffold00046
ss527788614	Pear	17.361	5	Louise de Bonne Jersey	scaffold00046
ss527788783	Pear	28.305	5	Louise de Bonne Jersey	scaffold02121
ss527787959	Pear	30.681	5	Louise de Bonne Jersey	scaffold00114
ss527787945	Pear	32.219	5	Louise de Bonne Jersey	scaffold00031
ss527788262	Pear	35.041	5	Louise de Bonne Jersey	scaffold00109
ss527789697	Pear	39.899	5	Louise de Bonne Jersey	scaffold01650
ss527789863	Pear	40.196	5	Louise de Bonne Jersey	scaffold00821
ss527789274	Pear	44.749	5	Louise de Bonne Jersey	scaffold03393
ss527788917	Pear	46.605	5	Louise de Bonne Jersey	scaffold00101
ss527789361	Pear	46.928	5	Louise de Bonne Jersey	scaffold01958
ss475878180	Pear	49.029	5	Louise de Bonne Jersey	scaffold00368
ss527788877	Pear	51.495	5	Louise de Bonne Jersey	scaffold77402
ss527789264	Pear	54.693	5	Louise de Bonne Jersey	scaffold02707
ss527788824	Pear	62.074	5	Louise de Bonne Jersey	scaffold01153
ss475878462	Pear	66.044	5	Louise de Bonne Jersey	scaffold00418
ss527789818	Pear	71.948	5	Louise de Bonne Jersey	scaffold00663
ss527788003	Pear	72.729	5	Louise de Bonne Jersey	scaffold00663
ss527789781	Pear	73.85	5	Louise de Bonne Jersey	scaffold00492
ss475882783	Pear	74.472	5	Louise de Bonne Jersey	scaffold01601
ss527788457	Pear	75.953	5	Louise de Bonne Jersey	scaffold00838
ss475883826	Pear	102.666	5	Louise de Bonne Jersey	scaffold02960
ss475881905	Pear	0	5	Moonglow	scaffold00172
ss527789634	Pear	0	5	Moonglow	scaffold01803
ss475878876	Pear	10.696	5	Moonglow	scaffold01374
ss527787959	Pear	16.111	5	Moonglow	scaffold00114
ss527787945	Pear	18.523	5	Moonglow	scaffold00031
ss527788262	Pear	23.476	5	Moonglow	scaffold00109
ss527789697	Pear	41.163	5	Moonglow	scaffold01650
ss475878400	Pear	43.459	5	Moonglow	scaffold02121
ss475879091	Pear	44.603	5	Moonglow	scaffold01165
ss527789274	Pear	45.775	5	Moonglow	scaffold03393
ss527788877	Pear	46.949	5	Moonglow	scaffold77402
ss475882353	Pear	48.122	5	Moonglow	scaffold01611
ss527788824	Pear	55.341	5	Moonglow	scaffold01153
ss527789077	Pear	0	5	Old Home	scaffold00072
ss527787941	Pear	0.631	5	Old Home	scaffold00027
ss527789278	Pear	0.68	5	Old Home	scaffold00014
ss527789704	Pear	1.137	5	Old Home	scaffold13721
ss527788525	Pear	1.422	5	Old Home	scaffold02283
ss527788221	Pear	1.576	5	Old Home	scaffold00411
ss527788912	Pear	3.579	5	Old Home	scaffold00116
ss527789573	Pear	13.708	5	Old Home	scaffold01239
ss527788783	Pear	15.624	5	Old Home	scaffold02121
ss527787897	Pear	21.319	5	Old Home	scaffold00561
ss527788262	Pear	22.395	5	Old Home	scaffold00109
ss527789158	Pear	23.63	5	Old Home	scaffold00018
ss527788420	Pear	27.233	5	Old Home	scaffold00263
ss527789697	Pear	27.357	5	Old Home	scaffold01650
ss527789863	Pear	27.67	5	Old Home	scaffold00821
ss527789706	Pear	28.384	5	Old Home	scaffold01084
ss527788928	Pear	31.799	5	Old Home	scaffold00385
ss527789274	Pear	32.246	5	Old Home	scaffold03393
ss475881910	Pear	38.371	5	Old Home	scaffold00172
ss527789264	Pear	41.491	5	Old Home	scaffold02707
ss527788070	Pear	43.831	5	Old Home	scaffold02074
ss527789043	Pear	47.97	5	Old Home	scaffold00348
ss527789818	Pear	55.602	5	Old Home	scaffold00663
ss475878435	Apple	0.365	5	Sciros	scaffold28739
ss475878417	Apple	4.916	5	Sciros	scaffold00707
ss475878426	Apple	5.521	5	Sciros	scaffold28739
ss475878425	Apple	6.018	5	Sciros	scaffold28739
ss475878423	Apple	6.105	5	Sciros	scaffold28739
ss475878414	Apple	6.19	5	Sciros	scaffold00707
ss475878418	Apple	6.223	5	Sciros	scaffold00707
ss475878412	Apple	7.093	5	Sciros	scaffold02121
ss475878405	Apple	9.206	5	Sciros	scaffold02121
ss475878406	Apple	9.591	5	Sciros	scaffold02121
ss475878408	Apple	9.687	5	Sciros	scaffold02121
ss475882799	Apple	15.28	5	Sciros	scaffold01215
ss475882796	Apple	17.876	5	Sciros	scaffold00101
ss475878400	Apple	19.132	5	Sciros	scaffold02121
ss475878402	Apple	19.132	5	Sciros	scaffold02121
ss475882795	Apple	23.721	5	Sciros	scaffold00821
ss527788284	Pear	0	5	T003(a)	scaffold00046
ss475878262	Pear	13.371	5	T003(a)	scaffold00212
ss527788754	Pear	27.192	5	T003(a)	scaffold00208
ss475882773	Pear	38.865	5	T003(a)	scaffold00027
ss475879953	Pear	40.478	5	T003(a)	scaffold00368
ss475879710	Pear	0	5	T003(b)	scaffold00932
ss475875946	Pear	11.487	5	T003(b)	scaffold00208
ss475878145	Pear	14.05	5	T003(b)	scaffold00208
ss527788284	Pear	23.986	5	T003(b)	scaffold00046
ss527789573	Pear	42.715	5	T003(b)	scaffold01239
ss475880561	Pear	51.414	5	T003(b)	scaffold00982
ss527789863	Pear	56.119	5	T003(b)	scaffold00821
ss475882353	Pear	61.93	5	T003(b)	scaffold01611
ss475878425	Apple	0	5	T031	scaffold28739
ss475878427	Apple	7.873	5	T031	scaffold28739
ss475878357	Apple	22.45	5	T031	scaffold01162
ss475878351	Apple	25.557	5	T031	scaffold00561
ss475883896	Apple	34.828	5	T031	scaffold01434
ss475878303	Apple	35.431	5	T031	scaffold00114
ss475882786	Apple	36.033	5	T031	scaffold00114
ss475882790	Apple	38.488	5	T031	scaffold01224
ss475878324	Apple	45.461	5	T031	scaffold00284
ss475882785	Apple	51.003	5	T031	scaffold00139
ss475878291	Apple	52.215	5	T031	scaffold01999
ss475878392	Apple	53.427	5	T031	scaffold02121
ss475878294	Apple	54.036	5	T031	scaffold00386
ss475882787	Apple	72.68	5	T031	scaffold01224
ss475883253	Apple	75.768	5	T031	scaffold01853
ss475878292	Apple	82.748	5	T031	scaffold00386
ss475878279	Apple	95.96	5	T031	scaffold00435
ss475878288	Apple	98.673	5	T031	scaffold01999
ss475882784	Apple	104.154	5	T031	scaffold01601
ss475878274	Apple	106.609	5	T031	scaffold01601
ss475883110	Apple	119.744	5	T031	scaffold00284
ss475878320	Apple	120.425	5	T031	scaffold00284
ss475878229	Apple	127.774	5	T031	scaffold00532
ss475882772	Apple	132.152	5	T031	scaffold00027
ss475878200	Apple	132.152	5	T031	scaffold00027
ss475878172	Apple	135.239	5	T031	scaffold00014
ss475878135	Apple	142.585	5	T031	scaffold00208
ss475878154	Apple	155.178	5	T031	scaffold00072
ss475878157	Apple	159.462	5	T031	scaffold00072
ss475878193	Apple	166.2	5	T031	scaffold00014
ss475883772	Apple	166.2	5	T031	scaffold00072
ss475878196	Apple	169.22	5	T031	scaffold00027
ss475883020	Apple	170.432	5	T031	scaffold01200
ss475878216	Apple	174.122	5	T031	scaffold00710
ss475882776	Apple	175.334	5	T031	scaffold00214
ss475878222	Apple	175.334	5	T031	scaffold00214
ss475878243	Apple	180.876	5	T031	scaffold00212
ss475882777	Apple	190.052	5	T031	scaffold00532
ss475883806	Apple	198.83	5	T031	scaffold02960
ss475883019	Apple	210.886	5	T031	scaffold01200
ss475878166	Apple	223.828	5	T031	scaffold00750
ss475882779	Apple	238.888	5	T031	scaffold00212
ss475878426	Apple	32.92	5	T051	scaffold28739
ss475878418	Apple	33.206	5	T051	scaffold00707
ss475878414	Apple	33.492	5	T051	scaffold00707
ss475878423	Apple	33.492	5	T051	scaffold28739
ss475878406	Apple	34.645	5	T051	scaffold02121
ss475878408	Apple	34.645	5	T051	scaffold02121
ss475878405	Apple	36.069	5	T051	scaffold02121
ss475878425	Apple	38.194	5	T051	scaffold28739
ss475882796	Apple	49.895	5	T051	scaffold00101
ss475882795	Apple	51.748	5	T051	scaffold00821
ss475878356	Apple	61.762	5	T051	scaffold01162
ss475878357	Apple	67.702	5	T051	scaffold01162
ss475878351	Apple	71.546	5	T051	scaffold00561
ss475882792	Apple	74.389	5	T051	scaffold00576
ss475882791	Apple	90.548	5	T051	scaffold00576
ss475882786	Apple	97.676	5	T051	scaffold00114
ss475883896	Apple	97.972	5	T051	scaffold01434
ss475878303	Apple	98.83	5	T051	scaffold00114
ss475882790	Apple	99.125	5	T051	scaffold01224
ss475878256	Apple	118.903	5	T051	scaffold00212
ss475878274	Apple	129.679	5	T051	scaffold01601
ss475882784	Apple	130.263	5	T051	scaffold01601
ss475878320	Apple	139.153	5	T051	scaffold00284
ss475883110	Apple	139.153	5	T051	scaffold00284
ss475878246	Apple	140.622	5	T051	scaffold00212
ss475878248	Apple	143.527	5	T051	scaffold00212
ss475878314	Apple	144.679	5	T051	scaffold00046
ss475878219	Apple	147.613	5	T051	scaffold00710
ss475882774	Apple	148.186	5	T051	scaffold00027
ss475878172	Apple	160.63	5	T051	scaffold00014
ss475883499	Apple	162.996	5	T051	scaffold00014
ss475883019	Apple	172.16	5	T051	scaffold01200
ss475878126	Apple	173.947	5	T051	scaffold00208
ss475882765	Apple	179.018	5	T051	scaffold00061
ss475882763	Apple	181.702	5	T051	scaffold00061
ss475882768	Apple	185.58	5	T051	scaffold00750
ss475879953	Pear	0	5	T052	scaffold00368
ss475878498	Pear	0	5	T052	scaffold01432
ss475877462	Pear	0	5	T052	scaffold03275
ss475876742	Pear	0.776	5	T052	scaffold00026
ss475877455	Pear	1.854	5	T052	scaffold03275
ss475879959	Pear	5.293	5	T052	scaffold01142
ss527789867	Pear	6.787	5	T052	scaffold00208
ss475882773	Pear	10.789	5	T052	scaffold00027
ss475878336	Pear	11.45	5	T052	scaffold00783
ss475878225	Pear	11.829	5	T052	scaffold00214
ss527789174	Pear	14.335	5	T052	scaffold13721
ss475880615	Pear	14.476	5	T052	scaffold00894
ss475878467	Pear	14.972	5	T052	scaffold00652
ss475878470	Pear	15.036	5	T052	scaffold00652
ss475878471	Pear	15.036	5	T052	scaffold00652
ss475878472	Pear	15.099	5	T052	scaffold00652
ss475878141	Pear	15.491	5	T052	scaffold00208
ss527787941	Pear	16.806	5	T052	scaffold00027
ss475878161	Pear	16.806	5	T052	scaffold00750
ss527788525	Pear	16.806	5	T052	scaffold02283
ss527788574	Pear	16.901	5	T052	scaffold00750
ss527789548	Pear	16.901	5	T052	scaffold01142
ss527789073	Pear	17.986	5	T052	scaffold00206
ss527787905	Pear	18.477	5	T052	scaffold02314
ss527788614	Pear	20.374	5	T052	scaffold00046
ss527788284	Pear	21.317	5	T052	scaffold00046
ss475881592	Pear	22.308	5	T052	scaffold00878
ss475882313	Pear	23.445	5	T052	scaffold00444
ss527789634	Pear	25.09	5	T052	scaffold01803
ss527788090	Pear	25.934	5	T052	scaffold00106
ss527787959	Pear	28.446	5	T052	scaffold00114
ss475878154	Pear	33.791	5	T052	scaffold00072
ss527788754	Pear	40.028	5	T052	scaffold00208
ss527788727	Pear	1.439	5	T081	scaffold00208
ss527788284	Pear	5.055	5	T081	scaffold00046
ss527788525	Pear	7.263	5	T081	scaffold02283
ss527788574	Pear	10.113	5	T081	scaffold00750
ss475878225	Pear	10.94	5	T081	scaffold00214
ss475881905	Pear	15.499	5	T081	scaffold00172
ss527788262	Pear	34.491	5	T081	scaffold00109
ss527787945	Pear	36.225	5	T081	scaffold00031
ss527789697	Pear	41.101	5	T081	scaffold01650
ss527788406	Pear	44.486	5	T081	scaffold01084
ss527789274	Pear	47.649	5	T081	scaffold03393
ss527789264	Pear	53.415	5	T081	scaffold02707
ss475882353	Pear	56.922	5	T081	scaffold01611
ss475878141	Apple	0	5	T153	scaffold00208
ss475882765	Apple	1.9	5	T153	scaffold00061
ss475882766	Apple	10.082	5	T153	scaffold00072
ss475878160	Apple	11.911	5	T153	scaffold00750
ss475882791	Apple	36.822	5	T153	scaffold00576
ss475878268	Apple	47.005	5	T153	scaffold01601
ss475878346	Apple	56.742	5	T153	scaffold00561
ss475883023	Apple	58.574	5	T153	scaffold01162
ss475878362	Apple	67.754	5	T153	scaffold00182
ss475878356	Apple	81.939	5	T153	scaffold01162
ss475882795	Apple	90.914	5	T153	scaffold00821
ss475878400	Apple	97.129	5	T153	scaffold02121
ss475882799	Apple	102.677	5	T153	scaffold01215
ss475878404	Apple	114.586	5	T153	scaffold02121
ss475882800	Apple	117.419	5	T153	scaffold00707
ss475878416	Apple	120.151	5	T153	scaffold00707
ss475882802	Apple	123.241	5	T153	scaffold00141
ss475882801	Apple	123.241	5	T153	scaffold00141
ss475882803	Apple	131.42	5	T153	scaffold00141
ss475882798	Apple	134.67	5	T153	scaffold01215
ss475878455	Apple	138.557	5	T153	scaffold28739
ss475878454	Apple	138.557	5	T153	scaffold28739
ss475878462	Apple	156.079	5	T153	scaffold00418
ss475878461	Apple	156.079	5	T153	scaffold01500
ss475878469	Apple	163.843	5	T153	scaffold00652
ss475883112	Apple	166.903	5	T153	scaffold00284
ss475878479	Apple	167.508	5	T153	scaffold00652
ss475878465	Apple	171.89	5	T153	scaffold00652
ss475882804	Apple	182.758	5	T153	scaffold00141
ss475882828	Apple	1.246	6	Fuji	scaffold00235
ss527787860	Pear	0	6	Louise de Bonne Jersey	scaffold00021
ss527787915	Pear	1.407	6	Louise de Bonne Jersey	scaffold00021
ss527789592	Pear	9.33	6	Louise de Bonne Jersey	scaffold00524
ss475878560	Pear	12.499	6	Louise de Bonne Jersey	scaffold02336
ss527788768	Pear	16.885	6	Louise de Bonne Jersey	scaffold00941
ss527788212	Pear	27.774	6	Louise de Bonne Jersey	scaffold00396
ss475878620	Pear	29.567	6	Louise de Bonne Jersey	scaffold00044
ss527789794	Pear	30.632	6	Louise de Bonne Jersey	scaffold00235
ss527789789	Pear	33.393	6	Louise de Bonne Jersey	scaffold00630
ss475878703	Pear	39.361	6	Louise de Bonne Jersey	scaffold00944
ss527789084	Pear	39.566	6	Louise de Bonne Jersey	scaffold00354
ss527787800	Pear	41.626	6	Louise de Bonne Jersey	scaffold04713
ss527788579	Pear	41.69	6	Louise de Bonne Jersey	scaffold34490
ss475878652	Pear	42.597	6	Louise de Bonne Jersey	scaffold00353
ss527789771	Pear	44.775	6	Louise de Bonne Jersey	scaffold00025
ss527789452	Pear	46.159	6	Louise de Bonne Jersey	scaffold00319
ss475879445	Pear	46.625	6	Louise de Bonne Jersey	scaffold00748
ss527787995	Pear	47.135	6	Louise de Bonne Jersey	scaffold00319
ss475878674	Pear	48.011	6	Louise de Bonne Jersey	scaffold00084
ss527789768	Pear	53.72	6	Louise de Bonne Jersey	scaffold00944
ss527789509	Pear	54.396	6	Louise de Bonne Jersey	scaffold01166
ss527788011	Pear	54.759	6	Louise de Bonne Jersey	scaffold11815
ss475878683	Pear	54.996	6	Louise de Bonne Jersey	scaffold00084
ss527788686	Pear	55.756	6	Louise de Bonne Jersey	scaffold00557
ss527788597	Pear	57.894	6	Louise de Bonne Jersey	scaffold00228
ss527788088	Pear	58.573	6	Louise de Bonne Jersey	scaffold00228
ss527787918	Pear	59.281	6	Louise de Bonne Jersey	scaffold00735
ss527789231	Pear	60.557	6	Louise de Bonne Jersey	scaffold00506
ss527788163	Pear	0	6	Moonglow	scaffold00533
ss527789623	Pear	10.126	6	Moonglow	scaffold00021
ss527788052	Pear	12.448	6	Moonglow	scaffold00021
ss527789805	Pear	12.481	6	Moonglow	scaffold00412
ss475883118	Pear	13.597	6	Moonglow	scaffold00284
ss527788676	Pear	16.009	6	Moonglow	scaffold00282
ss527789064	Pear	16.009	6	Moonglow	scaffold00391
ss475878572	Pear	23.083	6	Moonglow	scaffold02336
ss475881092	Pear	23.083	6	Moonglow	scaffold03058
ss527789311	Pear	23.083	6	Moonglow	scaffold76611
ss475878561	Pear	23.142	6	Moonglow	scaffold02336
ss527789699	Pear	24.259	6	Moonglow	scaffold72984
ss527789794	Pear	45.552	6	Moonglow	scaffold00235
ss527788991	Pear	49.134	6	Moonglow	scaffold00630
ss527789771	Pear	59.434	6	Moonglow	scaffold00025
ss527787792	Pear	60.623	6	Moonglow	scaffold00881
ss527787763	Pear	0	6	Old Home	scaffold00021
ss527789623	Pear	0.613	6	Old Home	scaffold00021
ss527789805	Pear	1.616	6	Old Home	scaffold00412
ss527788052	Pear	1.694	6	Old Home	scaffold00021
ss527789064	Pear	2.445	6	Old Home	scaffold00391
ss527788676	Pear	4.022	6	Old Home	scaffold00282
ss527789311	Pear	8.384	6	Old Home	scaffold76611
ss527788776	Pear	10.25	6	Old Home	scaffold02897
ss527788768	Pear	13.007	6	Old Home	scaffold00941
ss527788610	Pear	28.124	6	Old Home	scaffold00235
ss475881092	Pear	39.857	6	Old Home	scaffold03058
ss527789771	Pear	46.049	6	Old Home	scaffold00025
ss527789367	Pear	48.222	6	Old Home	scaffold00025
ss527787995	Pear	48.771	6	Old Home	scaffold00319
ss527789305	Pear	49.035	6	Old Home	scaffold00881
ss475883025	Pear	50.421	6	Old Home	scaffold01000
ss475878722	Apple	0	6	Sciros	scaffold00498
ss475878712	Apple	1.952	6	Sciros	scaffold00047
ss475878711	Apple	1.952	6	Sciros	scaffold00944
ss475878683	Apple	13.257	6	Sciros	scaffold00084
ss475878574	Apple	34.508	6	Sciros	scaffold02336
ss475878572	Apple	34.885	6	Sciros	scaffold02336
ss475878577	Pear	0	6	T003(a)	scaffold02336
ss475878561	Pear	9.879	6	T003(a)	scaffold02336
ss527788040	Pear	26.253	6	T003(a)	scaffold18734
ss527788520	Pear	32.918	6	T003(a)	scaffold00732
ss475881133	Pear	49.7	6	T003(a)	scaffold00835
ss475878679	Pear	50.84	6	T003(a)	scaffold00084
ss475883038	Pear	96.913	6	T003(a)	scaffold00121
ss527788260	Pear	101.405	6	T003(a)	scaffold02404
ss475883118	Pear	0	6	T003(b)	scaffold00284
ss475878561	Pear	9.849	6	T003(b)	scaffold02336
ss475877191	Pear	16.34	6	T003(b)	scaffold00029
ss527788520	Pear	32.524	6	T003(b)	scaffold00732
ss475881133	Pear	33.837	6	T003(b)	scaffold00835
ss475878724	Pear	43.293	6	T003(b)	scaffold00498
ss475882824	Apple	1.212	6	T031	scaffold00235
ss475878614	Apple	3.041	6	T031	scaffold02336
ss475878609	Apple	3.644	6	T031	scaffold02336
ss475878521	Apple	28.768	6	T031	scaffold00021
ss475878514	Apple	29.373	6	T031	scaffold00021
ss475878510	Apple	31.79	6	T031	scaffold00021
ss475878511	Apple	31.79	6	T031	scaffold00021
ss475883898	Apple	32.392	6	T031	scaffold01434
ss475883122	Apple	35.449	6	T031	scaffold00132
ss475878525	Apple	36.052	6	T031	scaffold00132
ss475878526	Apple	36.052	6	T031	scaffold00132
ss475878552	Apple	36.052	6	T031	scaffold02336
ss475878545	Apple	44.337	6	T031	scaffold02336
ss475878541	Apple	54.851	6	T031	scaffold02336
ss475878528	Apple	56.681	6	T031	scaffold00132
ss475878531	Apple	56.681	6	T031	scaffold00132
ss475878485	Apple	64.171	6	T031	scaffold01432
ss475878486	Apple	64.171	6	T031	scaffold01432
ss475878516	Apple	74.973	6	T031	scaffold00021
ss475878567	Apple	86.463	6	T031	scaffold02336
ss475883513	Apple	87.068	6	T031	scaffold00014
ss475878632	Apple	97.991	6	T031	scaffold00044
ss475878633	Apple	99.298	6	T031	scaffold00044
ss475878641	Apple	106.268	6	T031	scaffold01351
ss475878639	Apple	106.268	6	T031	scaffold01351
ss475878650	Apple	109.325	6	T031	scaffold01506
ss475878653	Apple	116.013	6	T031	scaffold00353
ss475878655	Apple	116.755	6	T031	scaffold00353
ss475878659	Apple	116.755	6	T031	scaffold00353
ss475878654	Apple	116.77	6	T031	scaffold00353
ss475878669	Apple	125.4	6	T031	scaffold00319
ss475878668	Apple	125.4	6	T031	scaffold01000
ss475883025	Apple	125.4	6	T031	scaffold01000
ss475882831	Apple	133.157	6	T031	scaffold00084
ss475878721	Apple	162.978	6	T031	scaffold00498
ss475878713	Apple	171.831	6	T031	scaffold00047
ss475882968	Apple	179.839	6	T031	scaffold00047
ss475882969	Apple	185.405	6	T031	scaffold00498
ss527788558	Pear	0	6	T042	scaffold00829
ss527789789	Pear	1.984	6	T042	scaffold00630
ss527788991	Pear	5.82	6	T042	scaffold00630
ss475878652	Pear	7.867	6	T042	scaffold00353
ss527787769	Pear	11.845	6	T042	scaffold03903
ss527787995	Pear	13.968	6	T042	scaffold00319
ss475883025	Pear	14.828	6	T042	scaffold01000
ss475878722	Pear	17.29	6	T042	scaffold00498
ss527789145	Pear	18.354	6	T042	scaffold00162
ss527789509	Pear	19.399	6	T042	scaffold01166
ss475878609	Apple	0	6	T051	scaffold02336
ss475878614	Apple	3.012	6	T051	scaffold02336
ss475882824	Apple	5.313	6	T051	scaffold00235
ss475878622	Apple	8.49	6	T051	scaffold00044
ss475882822	Apple	11.537	6	T051	scaffold03340
ss475882823	Apple	15.794	6	T051	scaffold00235
ss475878633	Apple	16.68	6	T051	scaffold00044
ss475878632	Apple	16.988	6	T051	scaffold00044
ss475878639	Apple	24.663	6	T051	scaffold01351
ss475878641	Apple	24.664	6	T051	scaffold01351
ss475878650	Apple	27.616	6	T051	scaffold01506
ss475878655	Apple	29.051	6	T051	scaffold00353
ss475878653	Apple	29.051	6	T051	scaffold00353
ss475878654	Apple	29.051	6	T051	scaffold00353
ss475878659	Apple	29.337	6	T051	scaffold00353
ss475878668	Apple	37.689	6	T051	scaffold01000
ss475878669	Apple	38.551	6	T051	scaffold00319
ss475883025	Apple	38.551	6	T051	scaffold01000
ss475882829	Apple	40.292	6	T051	scaffold00235
ss475878719	Apple	54.447	6	T051	scaffold00498
ss475878724	Apple	55.02	6	T051	scaffold00498
ss475878726	Apple	59.388	6	T051	scaffold00498
ss475883257	Apple	59.388	6	T051	scaffold00498
ss475882154	Pear	0	6	T052	scaffold00260
ss475878722	Pear	8.772	6	T052	scaffold00498
ss527788040	Pear	8.772	6	T052	scaffold18734
ss527789554	Pear	10.093	6	T052	scaffold00557
ss527789509	Pear	11.782	6	T052	scaffold01166
ss527789145	Pear	12.866	6	T052	scaffold00162
ss527788011	Pear	12.866	6	T052	scaffold11815
ss527789507	Pear	13.958	6	T052	scaffold00428
ss527787792	Pear	18.289	6	T052	scaffold00881
ss527787995	Pear	18.982	6	T052	scaffold00319
ss527787800	Pear	19.699	6	T052	scaffold04713
ss475878652	Pear	19.784	6	T052	scaffold00353
ss527788935	Pear	21.122	6	T052	scaffold03341
ss527788991	Pear	25.515	6	T052	scaffold00630
ss527787934	Pear	25.552	6	T052	scaffold01351
ss527789794	Pear	28.041	6	T052	scaffold00235
ss527788212	Pear	32.435	6	T052	scaffold00396
ss527788197	Pear	33.183	6	T052	scaffold00975
ss527789015	Pear	33.409	6	T052	scaffold00975
ss527788560	Pear	35.034	6	T052	scaffold01677
ss475880444	Pear	36.542	6	T052	scaffold00088
ss527789237	Pear	37.375	6	T052	scaffold02254
ss475878560	Pear	49.977	6	T052	scaffold02336
ss475878577	Pear	68.339	6	T052	scaffold02336
ss527787918	Pear	0	6	T081	scaffold00735
ss527788088	Pear	0.427	6	T081	scaffold00228
ss527788597	Pear	1.73	6	T081	scaffold00228
ss527789231	Pear	6.337	6	T081	scaffold00506
ss527788040	Pear	9.735	6	T081	scaffold18734
ss527789554	Pear	10.648	6	T081	scaffold00557
ss527788686	Pear	12.527	6	T081	scaffold00557
ss527788260	Pear	18.78	6	T081	scaffold02404
ss527788197	Pear	27.174	6	T081	scaffold00975
ss527788560	Pear	28.903	6	T081	scaffold01677
ss527788768	Pear	33.117	6	T081	scaffold00941
ss527788776	Pear	34.361	6	T081	scaffold02897
ss527789308	Pear	35.181	6	T081	scaffold02382
ss475878573	Pear	39.264	6	T081	scaffold02336
ss475878574	Pear	42.613	6	T081	scaffold02336
ss475878561	Pear	47.971	6	T081	scaffold02336
ss527788676	Pear	58.166	6	T081	scaffold00282
ss527789623	Pear	62.446	6	T081	scaffold00021
ss527788052	Pear	62.589	6	T081	scaffold00021
ss475878525	Pear	68.508	6	T081	scaffold00132
ss475878500	Pear	72.409	6	T081	scaffold01432
ss527788163	Pear	73.615	6	T081	scaffold00533
ss475878723	Apple	0	6	T153	scaffold00498
ss475878696	Apple	10.39	6	T153	scaffold00084
ss475878686	Apple	13.5	6	T153	scaffold00084
ss475878680	Apple	22.499	6	T153	scaffold00084
ss475878682	Apple	22.535	6	T153	scaffold00084
ss475878678	Apple	23.807	6	T153	scaffold00084
ss475882833	Apple	37.538	6	T153	scaffold00025
ss475882826	Apple	47.992	6	T153	scaffold00235
ss475882828	Apple	57.601	6	T153	scaffold00235
ss475878658	Apple	59.074	6	T153	scaffold00353
ss475878624	Apple	71.67	6	T153	scaffold00044
ss475878620	Apple	75.626	6	T153	scaffold00044
ss475882822	Apple	78.872	6	T153	scaffold03340
ss475882825	Apple	85.79	6	T153	scaffold00235
ss475882818	Apple	96.571	6	T153	scaffold02404
ss475882819	Apple	104.087	6	T153	scaffold03340
ss475882810	Apple	123.046	6	T153	scaffold00141
ss475882815	Apple	130.919	6	T153	scaffold00132
ss475883118	Apple	130.919	6	T153	scaffold00284
ss475884085	Apple	12.514	7	Fuji	scaffold00356
ss475878932	Apple	21.995	7	Fuji	scaffold00134
ss475878930	Apple	31.434	7	Fuji	scaffold00334
ss475878921	Apple	34.481	7	Fuji	scaffold02926
ss475882857	Apple	39.416	7	Fuji	scaffold00502
ss475882856	Apple	43.981	7	Fuji	scaffold00502
ss475878888	Apple	46.408	7	Fuji	scaffold00395
ss475878864	Apple	58.609	7	Fuji	scaffold01374
ss475878869	Apple	60.054	7	Fuji	scaffold01374
ss475878866	Apple	60.34	7	Fuji	scaffold01374
ss475878857	Apple	63.881	7	Fuji	scaffold00322
ss475878823	Apple	69.301	7	Fuji	scaffold01120
ss475878789	Apple	75.393	7	Fuji	scaffold00695
ss475878769	Apple	78.37	7	Fuji	scaffold00426
ss475882839	Apple	84.535	7	Fuji	scaffold00502
ss475882838	Apple	87.168	7	Fuji	scaffold00502
ss475878736	Apple	96.754	7	Fuji	scaffold01191
ss527789100	Pear	0	7	Louise de Bonne Jersey	scaffold00137
ss527788159	Pear	0.36	7	Louise de Bonne Jersey	scaffold00586
ss475883219	Pear	1.173	7	Louise de Bonne Jersey	scaffold01853
ss527788684	Pear	5.582	7	Louise de Bonne Jersey	scaffold00078
ss527788487	Pear	6.892	7	Louise de Bonne Jersey	scaffold01885
ss527788436	Pear	8.02	7	Louise de Bonne Jersey	scaffold00512
ss527788048	Pear	13.146	7	Louise de Bonne Jersey	scaffold00134
ss527789420	Pear	15.999	7	Louise de Bonne Jersey	scaffold00129
ss527789890	Pear	23.872	7	Louise de Bonne Jersey	scaffold00334
ss527789392	Pear	26.925	7	Louise de Bonne Jersey	scaffold02298
ss527789007	Pear	27.444	7	Louise de Bonne Jersey	scaffold00530
ss527789229	Pear	31.017	7	Louise de Bonne Jersey	scaffold00660
ss527789489	Pear	32.959	7	Louise de Bonne Jersey	scaffold01658
ss527789535	Pear	33.392	7	Louise de Bonne Jersey	scaffold00592
ss527789852	Pear	35.546	7	Louise de Bonne Jersey	scaffold01039
ss527788175	Pear	37.177	7	Louise de Bonne Jersey	scaffold02298
ss527788557	Pear	37.979	7	Louise de Bonne Jersey	scaffold01538
ss527789815	Pear	39.211	7	Louise de Bonne Jersey	scaffold09783
ss527788888	Pear	40.324	7	Louise de Bonne Jersey	scaffold00115
ss527789773	Pear	41.446	7	Louise de Bonne Jersey	scaffold04611
ss475878863	Pear	41.69	7	Louise de Bonne Jersey	scaffold01374
ss527788416	Pear	42.204	7	Louise de Bonne Jersey	scaffold13568
ss527788696	Pear	42.519	7	Louise de Bonne Jersey	scaffold00604
ss475878861	Pear	45.908	7	Louise de Bonne Jersey	scaffold00322
ss475878852	Pear	46.654	7	Louise de Bonne Jersey	scaffold00322
ss527789371	Pear	52.621	7	Louise de Bonne Jersey	scaffold01548
ss527788713	Pear	53.643	7	Louise de Bonne Jersey	scaffold00577
ss527789708	Pear	55.248	7	Louise de Bonne Jersey	scaffold00285
ss527788133	Pear	56.632	7	Louise de Bonne Jersey	scaffold00285
ss527789192	Pear	58.65	7	Louise de Bonne Jersey	scaffold00695
ss527789254	Pear	60.957	7	Louise de Bonne Jersey	scaffold00962
ss475883265	Pear	61.352	7	Louise de Bonne Jersey	scaffold00536
ss527788830	Pear	3.54	7	Moonglow	scaffold01191
ss475878777	Pear	4.678	7	Moonglow	scaffold00426
ss475878756	Pear	4.678	7	Moonglow	scaffold00536
ss475878791	Pear	4.678	7	Moonglow	scaffold00695
ss527789254	Pear	4.678	7	Moonglow	scaffold00962
ss527788764	Pear	5.878	7	Moonglow	scaffold00285
ss475878852	Pear	12.888	7	Moonglow	scaffold00322
ss527789489	Pear	18.008	7	Moonglow	scaffold01658
ss527789852	Pear	19.265	7	Moonglow	scaffold01039
ss527788870	Pear	19.943	7	Moonglow	scaffold01374
ss527788624	Pear	20.618	7	Moonglow	scaffold04317
ss527788416	Pear	20.618	7	Moonglow	scaffold13568
ss475878395	Pear	21.086	7	Moonglow	scaffold02121
ss527789773	Pear	21.327	7	Moonglow	scaffold04611
ss527788633	Pear	41.519	7	Moonglow	scaffold63731
ss527789420	Pear	47.735	7	Moonglow	scaffold00129
ss527788048	Pear	48.935	7	Moonglow	scaffold00134
ss527788436	Pear	51.317	7	Moonglow	scaffold00512
ss527788487	Pear	53.682	7	Moonglow	scaffold01885
ss527788159	Pear	58.381	7	Moonglow	scaffold00586
ss475883219	Pear	58.434	7	Moonglow	scaffold01853
ss527789100	Pear	59.624	7	Moonglow	scaffold00137
ss527789344	Pear	60.723	7	Moonglow	scaffold00292
ss527787840	Pear	0	7	Old Home	scaffold00134
ss527788624	Pear	0	7	Old Home	scaffold04317
ss527788603	Pear	1.711	7	Old Home	scaffold00681
ss527789546	Pear	7.075	7	Old Home	scaffold00225
ss527787985	Pear	15.225	7	Old Home	scaffold01155
ss527789028	Pear	18.494	7	Old Home	scaffold00087
ss527789489	Pear	20.664	7	Old Home	scaffold01658
ss527789535	Pear	21.049	7	Old Home	scaffold00592
ss527788557	Pear	25.512	7	Old Home	scaffold01538
ss527789815	Pear	26.772	7	Old Home	scaffold09783
ss527788888	Pear	27.951	7	Old Home	scaffold00115
ss527788696	Pear	29.745	7	Old Home	scaffold00604
ss527789858	Pear	29.937	7	Old Home	scaffold01527
ss527788870	Pear	30.363	7	Old Home	scaffold01374
ss527788791	Pear	36.724	7	Old Home	scaffold00822
ss527788713	Pear	40.412	7	Old Home	scaffold00577
ss527789019	Pear	41.745	7	Old Home	scaffold00285
ss527788133	Pear	43.513	7	Old Home	scaffold00285
ss527788764	Pear	43.652	7	Old Home	scaffold00285
ss527789192	Pear	45.414	7	Old Home	scaffold00695
ss527789254	Pear	47.67	7	Old Home	scaffold00962
ss475878764	Pear	0	7	T003(a)	scaffold00536
ss475881589	Pear	0	7	T003(a)	scaffold00878
ss475878821	Pear	12.246	7	T003(a)	scaffold01120
ss527789815	Pear	13.143	7	T003(a)	scaffold09783
ss475878863	Pear	16.905	7	T003(a)	scaffold01374
ss527789773	Pear	19.622	7	T003(a)	scaffold04611
ss527788133	Pear	28.877	7	T003(a)	scaffold00285
ss527788133	Pear	0	7	T003(b)	scaffold00285
ss527789102	Pear	4.004	7	T003(b)	scaffold00484
ss475878764	Pear	4.118	7	T003(b)	scaffold00536
ss475876395	Pear	4.182	7	T003(b)	scaffold00066
ss527788764	Pear	6.668	7	T003(b)	scaffold00285
ss527789773	Pear	19.71	7	T003(b)	scaffold04611
ss475878863	Pear	20.984	7	T003(b)	scaffold01374
ss527788870	Pear	21.158	7	T003(b)	scaffold01374
ss527789815	Pear	24.568	7	T003(b)	scaffold09783
ss475881589	Pear	32.905	7	T003(b)	scaffold00878
ss475876829	Pear	53.268	7	T003(b)	scaffold00438
ss475883395	Apple	7.757	7	T031	scaffold00680
ss475878817	Apple	16.223	7	T031	scaffold00294
ss475878809	Apple	18.68	7	T031	scaffold00294
ss475878788	Apple	24.383	7	T031	scaffold00695
ss475878741	Apple	46.473	7	T031	scaffold01125
ss475878749	Apple	64.686	7	T031	scaffold00536
ss475883265	Apple	65.898	7	T031	scaffold00536
ss475878746	Apple	68.353	7	T031	scaffold00536
ss475878754	Apple	68.353	7	T031	scaffold00536
ss475878728	Apple	79.365	7	T031	scaffold00502
ss475878769	Pear	0	7	T042	scaffold00426
ss527788764	Pear	8.095	7	T042	scaffold00285
ss527789535	Pear	15.735	7	T042	scaffold00592
ss475878863	Pear	18.027	7	T042	scaffold01374
ss527788175	Pear	24.074	7	T042	scaffold02298
ss527788888	Pear	26.528	7	T042	scaffold00115
ss475876712	Pear	33.134	7	T042	scaffold04759
ss527789852	Pear	34.395	7	T042	scaffold01039
ss475879338	Pear	41.283	7	T042	scaffold00128
ss527789028	Pear	44.132	7	T042	scaffold00087
ss475876730	Pear	44.656	7	T042	scaffold00026
ss527789890	Pear	51.752	7	T042	scaffold00334
ss527789420	Pear	60.302	7	T042	scaffold00129
ss527787809	Pear	60.971	7	T042	scaffold00129
ss475876871	Pear	64.959	7	T042	scaffold00147
ss475878925	Apple	0	7	T051	scaffold00334
ss475878918	Apple	1.448	7	T051	scaffold02926
ss475878912	Apple	10.521	7	T051	scaffold02926
ss475878914	Apple	11.674	7	T051	scaffold02926
ss475878907	Apple	13.119	7	T051	scaffold00248
ss475878910	Apple	15.155	7	T051	scaffold01549
ss475882972	Apple	15.44	7	T051	scaffold01549
ss475878900	Apple	16.593	7	T051	scaffold00248
ss475878899	Apple	16.593	7	T051	scaffold00248
ss475878850	Apple	44.184	7	T051	scaffold00322
ss475882842	Apple	52.399	7	T051	scaffold00502
ss475878817	Apple	57.183	7	T051	scaffold00294
ss475878784	Apple	65.896	7	T051	scaffold01534
ss475878783	Apple	68.229	7	T051	scaffold01534
ss475878791	Apple	68.515	7	T051	scaffold00695
ss475878781	Apple	69.089	7	T051	scaffold01534
ss475878793	Apple	76.177	7	T051	scaffold02328
ss475878795	Apple	76.177	7	T051	scaffold02328
ss475878775	Apple	78.671	7	T051	scaffold00426
ss475878768	Apple	79.955	7	T051	scaffold00484
ss475878764	Apple	79.955	7	T051	scaffold00536
ss475882835	Apple	90.091	7	T051	scaffold00502
ss475878728	Apple	96.957	7	T051	scaffold00502
ss527788830	Pear	0	7	T081	scaffold01191
ss475883265	Pear	3.435	7	T081	scaffold00536
ss475878769	Pear	6.027	7	T081	scaffold00426
ss527789192	Pear	9.257	7	T081	scaffold00695
ss475878795	Pear	11.779	7	T081	scaffold02328
ss527789019	Pear	14.825	7	T081	scaffold00285
ss527788048	Pear	16.752	7	T081	scaffold00134
ss527789371	Pear	19.139	7	T081	scaffold01548
ss527788487	Pear	19.702	7	T081	scaffold01885
ss527788529	Pear	21.141	7	T081	scaffold00078
ss527788684	Pear	21.432	7	T081	scaffold00078
ss475878852	Pear	22.485	7	T081	scaffold00322
ss527788870	Pear	28.546	7	T081	scaffold01374
ss527788888	Pear	30.188	7	T081	scaffold00115
ss527789489	Pear	35.298	7	T081	scaffold01658
ss475878916	Pear	36.74	7	T081	scaffold02926
ss527789410	Pear	38.333	7	T081	scaffold01728
ss527789229	Pear	39.515	7	T081	scaffold00660
ss527789535	Pear	39.865	7	T081	scaffold00592
ss475879338	Pear	41.61	7	T081	scaffold00128
ss475878995	Pear	43.32	7	T081	scaffold00105
ss527789007	Pear	43.387	7	T081	scaffold00530
ss475878932	Apple	13.1	7	T153	scaffold00134
ss475878930	Apple	39.29	7	T153	scaffold00334
ss475882861	Apple	40.523	7	T153	scaffold00334
ss475878922	Apple	41.138	7	T153	scaffold00334
ss475878923	Apple	41.138	7	T153	scaffold00334
ss475878914	Apple	42.967	7	T153	scaffold02926
ss475878907	Apple	44.179	7	T153	scaffold00248
ss475878908	Apple	44.179	7	T153	scaffold01549
ss475878902	Apple	46.009	7	T153	scaffold00248
ss475882857	Apple	46.009	7	T153	scaffold00502
ss475883132	Apple	46.009	7	T153	scaffold01125
ss475882856	Apple	51.692	7	T153	scaffold00502
ss475878869	Apple	64.539	7	T153	scaffold01374
ss475878866	Apple	64.539	7	T153	scaffold01374
ss475878838	Apple	71.52	7	T153	scaffold01120
ss475878851	Apple	73.349	7	T153	scaffold00322
ss475878831	Apple	77.077	7	T153	scaffold01120
ss475883531	Apple	77.092	7	T153	scaffold01120
ss475878823	Apple	78.615	7	T153	scaffold01120
ss475878820	Apple	78.618	7	T153	scaffold01120
ss475878783	Apple	85.062	7	T153	scaffold01534
ss475878781	Apple	85.062	7	T153	scaffold01534
ss475878804	Apple	86.275	7	T153	scaffold00285
ss475878791	Apple	86.877	7	T153	scaffold00695
ss475882970	Apple	94.645	7	T153	scaffold00498
ss475878743	Apple	103.566	7	T153	scaffold01125
ss475883126	Apple	108.665	7	T153	scaffold01125
ss475882864	Apple	1.178	8	Fuji	scaffold00334
ss475882865	Apple	1.478	8	Fuji	scaffold00334
ss475878947	Apple	3.272	8	Fuji	scaffold00017
ss475878940	Apple	4.739	8	Fuji	scaffold00017
ss475878960	Apple	6.455	8	Fuji	scaffold00017
ss475883279	Apple	8.194	8	Fuji	scaffold00322
ss475882867	Apple	9.935	8	Fuji	scaffold00334
ss475882870	Apple	24.925	8	Fuji	scaffold00334
ss475883139	Apple	30.981	8	Fuji	scaffold01125
ss475879074	Apple	32.136	8	Fuji	scaffold00525
ss475879071	Apple	32.136	8	Fuji	scaffold01216
ss475882974	Apple	33.881	8	Fuji	scaffold01549
ss475879078	Apple	37.126	8	Fuji	scaffold00525
ss475882877	Apple	37.414	8	Fuji	scaffold00334
ss475879095	Apple	47.84	8	Fuji	scaffold00145
ss475879097	Apple	49.354	8	Fuji	scaffold00145
ss475882898	Apple	79.96	8	Fuji	scaffold00200
ss475882893	Apple	81.483	8	Fuji	scaffold00937
ss475882899	Apple	82.674	8	Fuji	scaffold01214
ss475879214	Apple	86.235	8	Fuji	scaffold00441
ss475882888	Apple	93.954	8	Fuji	scaffold00937
ss475882897	Apple	97.827	8	Fuji	scaffold00963
ss475882976	Apple	99.575	8	Fuji	scaffold01549
ss527788140	Pear	0	8	Louise de Bonne Jersey	scaffold00452
ss527787774	Pear	2.614	8	Louise de Bonne Jersey	scaffold00124
ss527788691	Pear	5.457	8	Louise de Bonne Jersey	scaffold00293
ss527787856	Pear	11.333	8	Louise de Bonne Jersey	scaffold00009
ss527788382	Pear	12.128	8	Louise de Bonne Jersey	scaffold00009
ss527788414	Pear	13.735	8	Louise de Bonne Jersey	scaffold00009
ss527789041	Pear	16.239	8	Louise de Bonne Jersey	scaffold01139
ss475879986	Pear	16.929	8	Louise de Bonne Jersey	scaffold00411
ss527788328	Pear	20.38	8	Louise de Bonne Jersey	scaffold01966
ss527787965	Pear	23.414	8	Louise de Bonne Jersey	scaffold00050
ss527788121	Pear	23.652	8	Louise de Bonne Jersey	scaffold00050
ss527788796	Pear	33.939	8	Louise de Bonne Jersey	scaffold01158
ss475879145	Pear	35.141	8	Louise de Bonne Jersey	scaffold00937
ss475882875	Pear	35.418	8	Louise de Bonne Jersey	scaffold00334
ss527789515	Pear	37.824	8	Louise de Bonne Jersey	scaffold03539
ss527787973	Pear	37.966	8	Louise de Bonne Jersey	scaffold03745
ss527788932	Pear	38.015	8	Louise de Bonne Jersey	scaffold03341
ss527788320	Pear	38.411	8	Louise de Bonne Jersey	scaffold00649
ss475882878	Pear	38.904	8	Louise de Bonne Jersey	scaffold01165
ss527789186	Pear	40.5	8	Louise de Bonne Jersey	scaffold01123
ss527788314	Pear	43.738	8	Louise de Bonne Jersey	scaffold00049
ss527788976	Pear	50.65	8	Louise de Bonne Jersey	scaffold00522
ss527789190	Pear	51.462	8	Louise de Bonne Jersey	scaffold00200
ss527788725	Pear	53.16	8	Louise de Bonne Jersey	scaffold00252
ss527789511	Pear	54.692	8	Louise de Bonne Jersey	scaffold02306
ss475882866	Pear	55.87	8	Louise de Bonne Jersey	scaffold00334
ss527788546	Pear	56.751	8	Louise de Bonne Jersey	scaffold02423
ss527787761	Pear	60.486	8	Louise de Bonne Jersey	scaffold00055
ss527789396	Pear	0	8	Moonglow	scaffold00050
ss527787965	Pear	2.438	8	Moonglow	scaffold00050
ss527789745	Pear	2.438	8	Moonglow	scaffold00050
ss527788622	Pear	10.756	8	Moonglow	scaffold00937
ss527788796	Pear	10.756	8	Moonglow	scaffold01158
ss475881320	Pear	10.756	8	Moonglow	scaffold01376
ss527788424	Pear	13.153	8	Moonglow	scaffold03539
ss527788314	Pear	17.077	8	Moonglow	scaffold00049
ss475882897	Pear	17.883	8	Moonglow	scaffold00963
ss475879501	Pear	31.5	8	Moonglow	scaffold00011
ss527789276	Pear	0	8	Old Home	scaffold00447
ss527788546	Pear	1.75	8	Old Home	scaffold02423
ss527789239	Pear	7.317	8	Old Home	scaffold00200
ss475882897	Pear	9.037	8	Old Home	scaffold00963
ss527788819	Pear	12.838	8	Old Home	scaffold00049
ss527788314	Pear	14.761	8	Old Home	scaffold00049
ss527788424	Pear	19.518	8	Old Home	scaffold03539
ss527788932	Pear	20.037	8	Old Home	scaffold03341
ss527788320	Pear	20.455	8	Old Home	scaffold00649
ss527787965	Pear	32.328	8	Old Home	scaffold00050
ss527788414	Pear	41.422	8	Old Home	scaffold00009
ss527788463	Pear	43.139	8	Old Home	scaffold00009
ss527788524	Pear	46.721	8	Old Home	scaffold00370
ss527789433	Pear	50.54	8	Old Home	scaffold00452
ss527788369	Pear	50.547	8	Old Home	scaffold133288
ss527789408	Pear	51.763	8	Old Home	scaffold00133
ss475884124	Pear	52.685	8	Old Home	scaffold00356
ss527788264	Pear	53.391	8	Old Home	scaffold00452
ss475882864	Apple	0	8	Sciros	scaffold00334
ss475882865	Apple	1.138	8	Sciros	scaffold00334
ss475878963	Apple	3.427	8	Sciros	scaffold00017
ss475878970	Apple	6.098	8	Sciros	scaffold00017
ss475878972	Apple	6.098	8	Sciros	scaffold00017
ss475882867	Apple	11.451	8	Sciros	scaffold00334
ss475879018	Apple	19.932	8	Sciros	scaffold00293
ss475882974	Apple	26.664	8	Sciros	scaffold01549
ss475882874	Apple	27.78	8	Sciros	scaffold00334
ss475882876	Apple	29.277	8	Sciros	scaffold00334
ss475879056	Apple	33.979	8	Sciros	scaffold01197
ss475879099	Apple	45.675	8	Sciros	scaffold00145
ss475879095	Apple	47.166	8	Sciros	scaffold00145
ss475879097	Apple	53.791	8	Sciros	scaffold00145
ss475882881	Apple	55.644	8	Sciros	scaffold00385
ss475879105	Apple	55.644	8	Sciros	scaffold00385
ss475882882	Apple	61.223	8	Sciros	scaffold00385
ss475882889	Apple	69.018	8	Sciros	scaffold00937
ss475879176	Apple	75.618	8	Sciros	scaffold00937
ss475882886	Apple	82.193	8	Sciros	scaffold00937
ss475879200	Apple	100.075	8	Sciros	scaffold00203
ss475879208	Apple	106.561	8	Sciros	scaffold01214
ss475882899	Apple	108.213	8	Sciros	scaffold01214
ss475882893	Apple	109.388	8	Sciros	scaffold00937
ss475882898	Apple	110.162	8	Sciros	scaffold00200
ss475882901	Apple	113.707	8	Sciros	scaffold00441
ss475879214	Apple	115.658	8	Sciros	scaffold00441
ss475879216	Apple	115.658	8	Sciros	scaffold00441
ss527788314	Pear	0	8	T003(a)	scaffold00049
ss475879150	Pear	5.264	8	T003(a)	scaffold00937
ss475882886	Pear	31.785	8	T003(a)	scaffold00937
ss475879164	Pear	34.946	8	T003(a)	scaffold00937
ss475878964	Pear	74.865	8	T003(a)	scaffold00017
ss475876347	Pear	0	8	T003(b)	scaffold00968
ss475884124	Pear	0.029	8	T003(b)	scaffold00356
ss475878964	Pear	0.03	8	T003(b)	scaffold00017
ss475879014	Pear	2.378	8	T003(b)	scaffold00927
ss475876636	Pear	5.795	8	T003(b)	scaffold01242
ss475879164	Pear	18.523	8	T003(b)	scaffold00937
ss475882886	Pear	23.032	8	T003(b)	scaffold00937
ss527789186	Pear	25.342	8	T003(b)	scaffold01123
ss475880306	Pear	28.703	8	T003(b)	scaffold00135
ss475882013	Pear	28.954	8	T003(b)	scaffold01927
ss527788314	Pear	32.547	8	T003(b)	scaffold00049
ss475892397	Apple	3.679	8	T031	scaffold00011
ss475879073	Apple	8.365	8	T031	scaffold00525
ss475879066	Apple	13.117	8	T031	scaffold00009
ss475879095	Apple	30.211	8	T031	scaffold00145
ss475882952	Apple	48.577	8	T031	scaffold00013
ss475879111	Apple	49.789	8	T031	scaffold00013
ss475883547	Apple	53.518	8	T031	scaffold01120
ss475882890	Apple	59.22	8	T031	scaffold00937
ss475879121	Apple	66.886	8	T031	scaffold00937
ss475879109	Apple	71.263	8	T031	scaffold00385
ss475879117	Apple	81.164	8	T031	scaffold00937
ss475879140	Apple	97.175	8	T031	scaffold00937
ss475882954	Apple	105.636	8	T031	scaffold00013
ss475882887	Apple	106.848	8	T031	scaffold00937
ss475884130	Apple	109.303	8	T031	scaffold00356
ss475879161	Apple	109.303	8	T031	scaffold00937
ss475883141	Apple	109.303	8	T031	scaffold01125
ss475879501	Pear	0	8	T042	scaffold00011
ss527788654	Pear	1.684	8	T042	scaffold00441
ss527788819	Pear	10.954	8	T042	scaffold00049
ss527788314	Pear	14.507	8	T042	scaffold00049
ss527789663	Pear	18.447	8	T042	scaffold01123
ss527789186	Pear	24.829	8	T042	scaffold01123
ss527788932	Pear	29.289	8	T042	scaffold03341
ss527787973	Pear	31.63	8	T042	scaffold03745
ss527789515	Pear	34.323	8	T042	scaffold03539
ss527789745	Pear	46.572	8	T042	scaffold00050
ss475882875	Pear	56.088	8	T042	scaffold00334
ss527787774	Pear	71.553	8	T042	scaffold00124
ss527789433	Pear	76.124	8	T042	scaffold00452
ss475879082	Apple	7.448	8	T051	scaffold01165
ss475879106	Apple	20.052	8	T051	scaffold00385
ss475879098	Apple	22.385	8	T051	scaffold00145
ss475879101	Apple	22.385	8	T051	scaffold00385
ss475882952	Apple	26.273	8	T051	scaffold00013
ss475883547	Apple	27.759	8	T051	scaffold01120
ss475879122	Apple	31.997	8	T051	scaffold00937
ss475879171	Apple	41.254	8	T051	scaffold00937
ss527788546	Pear	0	8	T081	scaffold02423
ss527788424	Pear	13.085	8	T081	scaffold03539
ss475879145	Pear	16.163	8	T081	scaffold00937
ss527789050	Pear	19.426	8	T081	scaffold00020
ss475879110	Pear	26.598	8	T081	scaffold00013
ss527789745	Pear	28.584	8	T081	scaffold00050
ss527789041	Pear	33.515	8	T081	scaffold01139
ss527788414	Pear	37.277	8	T081	scaffold00009
ss527789657	Pear	38.993	8	T081	scaffold00009
ss527788382	Pear	41.416	8	T081	scaffold00009
ss527788524	Pear	43.166	8	T081	scaffold00370
ss527788369	Pear	50.552	8	T081	scaffold133288
ss527788264	Pear	51.255	8	T081	scaffold00452
ss475882900	Apple	0	8	T153	scaffold01214
ss475882894	Apple	2.64	8	T153	scaffold00937
ss475879214	Apple	12.211	8	T153	scaffold00441
ss475882893	Apple	17.303	8	T153	scaffold00937
ss475882898	Apple	19.291	8	T153	scaffold00200
ss475883145	Apple	29.446	8	T153	scaffold00200
ss475882896	Apple	31.9	8	T153	scaffold00203
ss475879192	Apple	31.9	8	T153	scaffold00203
ss475882895	Apple	37.603	8	T153	scaffold00203
ss475882883	Apple	43.322	8	T153	scaffold00937
ss475882880	Apple	48.309	8	T153	scaffold00494
ss475882886	Apple	56.133	8	T153	scaffold00937
ss475882885	Apple	62.352	8	T153	scaffold00937
ss475882884	Apple	63.188	8	T153	scaffold00937
ss475882882	Apple	69.617	8	T153	scaffold00385
ss475879106	Apple	75.87	8	T153	scaffold00385
ss475879093	Apple	83.023	8	T153	scaffold00145
ss475879075	Apple	96.481	8	T153	scaffold00525
ss475879068	Apple	97.089	8	T153	scaffold01216
ss475879056	Apple	98.378	8	T153	scaffold01197
ss475879057	Apple	99.64	8	T153	scaffold00009
ss475879040	Apple	102.321	8	T153	scaffold00009
ss475879024	Apple	106.991	8	T153	scaffold00202
ss475879026	Apple	109.568	8	T153	scaffold00202
ss475879015	Apple	110.773	8	T153	scaffold00927
ss475879014	Apple	111.375	8	T153	scaffold00927
ss475878973	Apple	121.609	8	T153	scaffold00017
ss475878972	Apple	122.861	8	T153	scaffold00017
ss475882866	Apple	124.731	8	T153	scaffold00334
ss475882865	Apple	126.885	8	T153	scaffold00334
ss475882864	Apple	127.585	8	T153	scaffold00334
ss475882863	Apple	129.82	8	T153	scaffold00334
ss475882945	Apple	0	9	Fuji	scaffold00895
ss475882941	Apple	3.572	9	Fuji	scaffold00602
ss475879575	Apple	5.818	9	Fuji	scaffold00067
ss475879574	Apple	9.713	9	Fuji	scaffold00067
ss475879551	Apple	9.713	9	Fuji	scaffold00588
ss475879566	Apple	9.736	9	Fuji	scaffold00121
ss475883299	Apple	10.841	9	Fuji	scaffold00041
ss475879535	Apple	10.858	9	Fuji	scaffold00923
ss475879533	Apple	12.305	9	Fuji	scaffold00923
ss475879526	Apple	13.167	9	Fuji	scaffold00036
ss475879523	Apple	16.406	9	Fuji	scaffold00036
ss475882940	Apple	17.073	9	Fuji	scaffold00923
ss475879579	Apple	22.708	9	Fuji	scaffold01659
ss475879521	Apple	26.872	9	Fuji	scaffold00036
ss475882938	Apple	29.807	9	Fuji	scaffold00910
ss475879520	Apple	33.901	9	Fuji	scaffold00036
ss475879510	Apple	34.519	9	Fuji	scaffold00036
ss475879497	Apple	36.264	9	Fuji	scaffold01853
ss475882934	Apple	42.648	9	Fuji	scaffold01853
ss475879485	Apple	47.126	9	Fuji	scaffold01853
ss475879474	Apple	50.1	9	Fuji	scaffold00259
ss475879465	Apple	63.505	9	Fuji	scaffold00259
ss475882926	Apple	67.977	9	Fuji	scaffold00635
ss475879422	Apple	70.612	9	Fuji	scaffold00600
ss475882930	Apple	73.249	9	Fuji	scaffold00259
ss475879460	Apple	78.035	9	Fuji	scaffold00748
ss475879433	Apple	80.369	9	Fuji	scaffold00748
ss475879421	Apple	84.838	9	Fuji	scaffold00600
ss475879414	Apple	89.934	9	Fuji	scaffold00600
ss475883030	Apple	89.934	9	Fuji	scaffold01016
ss475882977	Apple	96.632	9	Fuji	scaffold01549
ss475882918	Apple	98.669	9	Fuji	scaffold00040
ss475879364	Apple	98.669	9	Fuji	scaffold00150
ss475882917	Apple	100.705	9	Fuji	scaffold00040
ss475882915	Apple	104.557	9	Fuji	scaffold00040
ss475879334	Apple	108.715	9	Fuji	scaffold00128
ss475879325	Apple	111.651	9	Fuji	scaffold00128
ss475883561	Apple	113.856	9	Fuji	scaffold00128
ss475879316	Apple	115.136	9	Fuji	scaffold00640
ss475879318	Apple	116.288	9	Fuji	scaffold00640
ss475879319	Apple	117.782	9	Fuji	scaffold27646
ss475883293	Apple	134.137	9	Fuji	scaffold00041
ss475879280	Apple	140.568	9	Fuji	scaffold00040
ss475879275	Apple	141.864	9	Fuji	scaffold00146
ss475879262	Apple	143.788	9	Fuji	scaffold00081
ss475882905	Apple	150.364	9	Fuji	scaffold00545
ss475879243	Apple	150.504	9	Fuji	scaffold00545
ss475882904	Apple	152.278	9	Fuji	scaffold00545
ss475882903	Apple	152.959	9	Fuji	scaffold00545
ss475879242	Apple	153.843	9	Fuji	scaffold00545
ss527789282	Pear	0	9	Louise de Bonne Jersey	scaffold00041
ss475882054	Pear	0.441	9	Louise de Bonne Jersey	scaffold00271
ss527787770	Pear	1.769	9	Louise de Bonne Jersey	scaffold00640
ss527788348	Pear	2.997	9	Louise de Bonne Jersey	scaffold00640
ss527789896	Pear	6.075	9	Louise de Bonne Jersey	scaffold00128
ss475879352	Pear	10.382	9	Louise de Bonne Jersey	scaffold00365
ss527789465	Pear	13.413	9	Louise de Bonne Jersey	scaffold00150
ss527788884	Pear	20.367	9	Louise de Bonne Jersey	scaffold02005
ss527789030	Pear	21.047	9	Louise de Bonne Jersey	scaffold01016
ss527789755	Pear	21.432	9	Louise de Bonne Jersey	scaffold01175
ss475883567	Pear	29.074	9	Louise de Bonne Jersey	scaffold00259
ss527788179	Pear	30.423	9	Louise de Bonne Jersey	scaffold00459
ss527788893	Pear	32.089	9	Louise de Bonne Jersey	scaffold00247
ss527789649	Pear	45.588	9	Louise de Bonne Jersey	scaffold00880
ss527788229	Pear	45.947	9	Louise de Bonne Jersey	scaffold00880
ss527789292	Pear	0	9	Old Home	scaffold00425
ss527789762	Pear	1.189	9	Old Home	scaffold00914
ss527788905	Pear	1.579	9	Old Home	scaffold00579
ss527788774	Pear	7.026	9	Old Home	scaffold00867
ss475881044	Pear	8.9	9	Old Home	scaffold00564
ss527787928	Pear	9.199	9	Old Home	scaffold00570
ss527789206	Pear	11.755	9	Old Home	scaffold00316
ss527788278	Pear	12.249	9	Old Home	scaffold00819
ss527788893	Pear	17.101	9	Old Home	scaffold00247
ss527788179	Pear	18.558	9	Old Home	scaffold00459
ss527789250	Pear	19.294	9	Old Home	scaffold02902
ss475883567	Pear	20.31	9	Old Home	scaffold00259
ss527789212	Pear	22.475	9	Old Home	scaffold00008
ss527789755	Pear	26.844	9	Old Home	scaffold01175
ss527788884	Pear	28.02	9	Old Home	scaffold02005
ss527789465	Pear	35.153	9	Old Home	scaffold00150
ss475882010	Pear	48.973	9	Old Home	scaffold01927
ss527788539	Pear	51.561	9	Old Home	scaffold00296
ss527789845	Pear	55.278	9	Old Home	scaffold00146
ss527789060	Pear	55.458	9	Old Home	scaffold00081
ss527789792	Pear	55.769	9	Old Home	scaffold00081
ss475882932	Apple	0	9	Sciros	scaffold00259
ss475882929	Apple	16.946	9	Sciros	scaffold00748
ss475879521	Apple	22.335	9	Sciros	scaffold00036
ss475879580	Apple	23.847	9	Sciros	scaffold01659
ss475883299	Apple	31.317	9	Sciros	scaffold00041
ss475879535	Apple	32.907	9	Sciros	scaffold00923
ss475879551	Apple	33.289	9	Sciros	scaffold00588
ss475879549	Apple	33.672	9	Sciros	scaffold00588
ss475879540	Apple	34.056	9	Sciros	scaffold00267
ss475879574	Apple	35.159	9	Sciros	scaffold00067
ss475879566	Apple	35.159	9	Sciros	scaffold00121
ss475879559	Apple	35.522	9	Sciros	scaffold00121
ss475879533	Apple	36.993	9	Sciros	scaffold00923
ss475879526	Apple	37.723	9	Sciros	scaffold00036
ss475879529	Apple	37.723	9	Sciros	scaffold00923
ss475879513	Apple	44.275	9	Sciros	scaffold00036
ss475879510	Apple	44.661	9	Sciros	scaffold00036
ss475879520	Apple	44.661	9	Sciros	scaffold00036
ss475879497	Apple	46.516	9	Sciros	scaffold01853
ss475879478	Apple	51.475	9	Sciros	scaffold00259
ss475879473	Apple	53.699	9	Sciros	scaffold00259
ss475879465	Apple	60.899	9	Sciros	scaffold00259
ss475879425	Apple	61.763	9	Sciros	scaffold00600
ss475882926	Apple	65.917	9	Sciros	scaffold00635
ss475879424	Apple	72.078	9	Sciros	scaffold00600
ss475879426	Apple	72.078	9	Sciros	scaffold00748
ss475879460	Apple	72.816	9	Sciros	scaffold00748
ss475879433	Apple	73.546	9	Sciros	scaffold00748
ss475882924	Apple	78.848	9	Sciros	scaffold00635
ss475882925	Apple	80.039	9	Sciros	scaffold00635
ss475882922	Apple	84.922	9	Sciros	scaffold00635
ss475879386	Apple	87.955	9	Sciros	scaffold00279
ss475879389	Apple	88.319	9	Sciros	scaffold00059
ss475879390	Apple	89.422	9	Sciros	scaffold00279
ss475879376	Apple	91.267	9	Sciros	scaffold00363
ss475879349	Apple	92.366	9	Sciros	scaffold01836
ss475879315	Apple	101.972	9	Sciros	scaffold00640
ss475879312	Apple	108.943	9	Sciros	scaffold00640
ss475879311	Apple	110.101	9	Sciros	scaffold00640
ss475879275	Apple	125.684	9	Sciros	scaffold00146
ss475879262	Apple	129.165	9	Sciros	scaffold00081
ss475879235	Apple	130.284	9	Sciros	scaffold00239
ss475879236	Apple	130.284	9	Sciros	scaffold00239
ss475882904	Apple	130.284	9	Sciros	scaffold00545
ss475882903	Apple	130.284	9	Sciros	scaffold00545
ss475882905	Apple	130.284	9	Sciros	scaffold00545
ss475879238	Apple	130.284	9	Sciros	scaffold00545
ss475879260	Apple	132.13	9	Sciros	scaffold00081
ss475882906	Apple	133.975	9	Sciros	scaffold00081
ss475879242	Apple	135.228	9	Sciros	scaffold00545
ss475879267	Pear	0	9	T003(a)	scaffold00081
ss527787770	Pear	0	9	T003(a)	scaffold00640
ss527789792	Pear	3.158	9	T003(a)	scaffold00081
ss475879274	Pear	3.845	9	T003(a)	scaffold00146
ss475881980	Pear	4.923	9	T003(a)	scaffold00063
ss475883149	Pear	7.379	9	T003(a)	scaffold00200
ss475879304	Pear	10.732	9	T003(a)	scaffold00041
ss475882977	Pear	11.712	9	T003(a)	scaffold01549
ss475879328	Pear	13.994	9	T003(a)	scaffold00128
ss475882923	Pear	16.689	9	T003(a)	scaffold00635
ss475881566	Pear	17.578	9	T003(a)	scaffold63991
ss475879368	Pear	18.987	9	T003(a)	scaffold00363
ss475882090	Pear	23.263	9	T003(a)	scaffold00317
ss527789877	Pear	25.529	9	T003(a)	scaffold01363
ss475880951	Pear	32.828	9	T003(a)	scaffold01361
ss475882931	Pear	36.644	9	T003(a)	scaffold00259
[truncated: 3,020 more rows]
