# Supplementary material for: The Draft Genome Sequence of European Pear (Pyrus communis L. ‘Bartlett’)
Source: PLoS One. 2014 Apr 3;9(4):e92644. doi: 10.1371/journal.pone.0092644 (PMC3974708; doi:10.1371/journal.pone.0092644)
Supplement: Table S4 — Anchoring of the Bartlett v1.0 genome sequence scaffolds on genetic maps constructed for apple and pear. Segregating populations used for genetic map construction: Pyrus communis family: ‘Old Home’×‘Louise de Bonne Jersey’; inter-specific Asian×European pear populations: NZSelection_pearT003(b)×‘Moonglow’, NZSelection_pearT042×NZSelection_pearT081 and NZSelection_pearT052×NZSelection_pearT003(a); apple segregating populations: PremA153×NZSelection_appleT031, ‘Fuji’×NZSelection_appleT051 and ‘Sciros’×NZSelection_appleT051 [33]. LG: Linkage Group. (XLSX) [file pone.0092644.s005.xlsx]

## Sheet: Pear_13Species_Comparison
# of Ortholog Clusters	European Pear	Chinese Pear	Apple	Strawberry	Sweet Orange	Clementine	Poplar	Papaya	Grape	Kiwifruit	Potato	Tomato	Arabidopsis
556	1239	0	0	0	0	0	0	0	0	0	0	0	0
682	0	1547	0	0	0	0	0	0	0	0	0	0	0
2048	0	0	5070	0	0	0	0	0	0	0	0	0	0
1366	0	0	0	5443	0	0	0	0	0	0	0	0	0
524	0	0	0	0	1269	0	0	0	0	0	0	0	0
314	0	0	0	0	0	791	0	0	0	0	0	0	0
1651	0	0	0	0	0	0	5303	0	0	0	0	0	0
388	0	0	0	0	0	0	0	1471	0	0	0	0	0
998	0	0	0	0	0	0	0	0	3850	0	0	0	0
1079	0	0	0	0	0	0	0	0	0	2791	0	0	0
1282	0	0	0	0	0	0	0	0	0	0	5940	0	0
509	0	0	0	0	0	0	0	0	0	0	0	1620	0
740	0	0	0	0	0	0	0	0	0	0	0	0	2674
1836	1928	2169	0	0	0	0	0	0	0	0	0	0	0
1042	1129	0	1326	0	0	0	0	0	0	0	0	0	0
51	56	0	0	86	0	0	0	0	0	0	0	0	0
27	29	0	0	0	30	0	0	0	0	0	0	0	0
17	18	0	0	0	0	26	0	0	0	0	0	0	0
20	22	0	0	0	0	0	32	0	0	0	0	0	0
24	27	0	0	0	0	0	0	25	0	0	0	0	0
28	29	0	0	0	0	0	0	0	31	0	0	0	0
56	57	0	0	0	0	0	0	0	0	68	0	0	0
41	46	0	0	0	0	0	0	0	0	0	44	0	0
11	12	0	0	0	0	0	0	0	0	0	0	13	0
4	4	0	0	0	0	0	0	0	0	0	0	0	27
727	0	947	936	0	0	0	0	0	0	0	0	0	0
46	0	53	0	156	0	0	0	0	0	0	0	0	0
14	0	16	0	0	18	0	0	0	0	0	0	0	0
6	0	7	0	0	0	8	0	0	0	0	0	0	0
16	0	24	0	0	0	0	31	0	0	0	0	0	0
23	0	25	0	0	0	0	0	24	0	0	0	0	0
15	0	18	0	0	0	0	0	0	15	0	0	0	0
29	0	32	0	0	0	0	0	0	0	33	0	0	0
22	0	22	0	0	0	0	0	0	0	0	25	0	0
9	0	13	0	0	0	0	0	0	0	0	0	11	0
5	0	7	0	0	0	0	0	0	0	0	0	0	5
68	0	0	96	122	0	0	0	0	0	0	0	0	0
58	0	0	74	0	66	0	0	0	0	0	0	0	0
29	0	0	37	0	0	34	0	0	0	0	0	0	0
37	0	0	40	0	0	0	59	0	0	0	0	0	0
54	0	0	56	0	0	0	0	55	0	0	0	0	0
78	0	0	89	0	0	0	0	0	131	0	0	0	0
82	0	0	87	0	0	0	0	0	0	105	0	0	0
80	0	0	89	0	0	0	0	0	0	0	87	0	0
34	0	0	40	0	0	0	0	0	0	0	0	39	0
4	0	0	5	0	0	0	0	0	0	0	0	0	7
22	0	0	0	77	24	0	0	0	0	0	0	0	0
9	0	0	0	33	0	14	0	0	0	0	0	0	0
21	0	0	0	51	0	0	26	0	0	0	0	0	0
20	0	0	0	40	0	0	0	22	0	0	0	0	0
23	0	0	0	30	0	0	0	0	57	0	0	0	0
31	0	0	0	37	0	0	0	0	0	38	0	0	0
20	0	0	0	120	0	0	0	0	0	0	34	0	0
15	0	0	0	34	0	0	0	0	0	0	0	20	0
14	0	0	0	44	0	0	0	0	0	0	0	0	66
2413	0	0	0	0	2940	2990	0	0	0	0	0	0	0
92	0	0	0	0	120	0	151	0	0	0	0	0	0
35	0	0	0	0	39	0	0	82	0	0	0	0	0
37	0	0	0	0	47	0	0	0	53	0	0	0	0
51	0	0	0	0	66	0	0	0	0	105	0	0	0
69	0	0	0	0	86	0	0	0	0	0	78	0	0
12	0	0	0	0	13	0	0	0	0	0	0	12	0
2	0	0	0	0	2	0	0	0	0	0	0	0	13
41	0	0	0	0	0	55	104	0	0	0	0	0	0
12	0	0	0	0	0	14	0	13	0	0	0	0	0
14	0	0	0	0	0	18	0	0	25	0	0	0	0
14	0	0	0	0	0	19	0	0	0	16	0	0	0
32	0	0	0	0	0	51	0	0	0	0	34	0	0
13	0	0	0	0	0	15	0	0	0	0	0	18	0
5	0	0	0	0	0	5	0	0	0	0	0	0	9
59	0	0	0	0	0	0	126	98	0	0	0	0	0
62	0	0	0	0	0	0	108	0	139	0	0	0	0
54	0	0	0	0	0	0	90	0	0	113	0	0	0
51	0	0	0	0	0	0	89	0	0	0	63	0	0
19	0	0	0	0	0	0	23	0	0	0	0	28	0
27	0	0	0	0	0	0	66	0	0	0	0	0	64
70	0	0	0	0	0	0	0	73	91	0	0	0	0
54	0	0	0	0	0	0	0	65	0	67	0	0	0
60	0	0	0	0	0	0	0	60	0	0	76	0	0
14	0	0	0	0	0	0	0	14	0	0	0	14	0
34	0	0	0	0	0	0	0	47	0	0	0	0	116
114	0	0	0	0	0	0	0	0	286	175	0	0	0
68	0	0	0	0	0	0	0	0	115	0	76	0	0
24	0	0	0	0	0	0	0	0	59	0	0	27	0
10	0	0	0	0	0	0	0	0	13	0	0	0	10
104	0	0	0	0	0	0	0	0	0	138	141	0	0
36	0	0	0	0	0	0	0	0	0	109	0	49	0
5	0	0	0	0	0	0	0	0	0	6	0	0	6
3044	0	0	0	0	0	0	0	0	0	0	6293	4035	0
10	0	0	0	0	0	0	0	0	0	0	15	0	181
17	0	0	0	0	0	0	0	0	0	0	0	21	19
1470	1752	1945	2005	0	0	0	0	0	0	0	0	0	0
84	94	104	0	164	0	0	0	0	0	0	0	0	0
9	9	12	0	0	9	0	0	0	0	0	0	0	0
9	10	9	0	0	0	10	0	0	0	0	0	0	0
12	12	14	0	0	0	0	18	0	0	0	0	0	0
5	5	8	0	0	0	0	0	5	0	0	0	0	0
16	16	19	0	0	0	0	0	0	19	0	0	0	0
9	9	11	0	0	0	0	0	0	0	14	0	0	0
9	10	13	0	0	0	0	0	0	0	0	9	0	0
6	6	8	0	0	0	0	0	0	0	0	0	6	0
2	2	4	0	0	0	0	0	0	0	0	0	0	2
71	88	0	110	120	0	0	0	0	0	0	0	0	0
9	10	0	11	0	10	0	0	0	0	0	0	0	0
2	2	0	3	0	0	2	0	0	0	0	0	0	0
6	6	0	7	0	0	0	13	0	0	0	0	0	0
7	8	0	7	0	0	0	0	8	0	0	0	0	0
16	23	0	21	0	0	0	0	0	27	0	0	0	0
8	8	0	10	0	0	0	0	0	0	9	0	0	0
11	11	0	13	0	0	0	0	0	0	0	12	0	0
3	3	0	3	0	0	0	0	0	0	0	0	3	0
4	4	0	4	0	0	0	0	0	0	0	0	0	4
1	2	0	0	1	1	0	0	0	0	0	0	0	0
3	5	0	0	20	0	4	0	0	0	0	0	0	0
4	4	0	0	4	0	0	13	0	0	0	0	0	0
2	6	0	0	2	0	0	0	2	0	0	0	0	0
5	6	0	0	10	0	0	0	0	92	0	0	0	0
2	2	0	0	4	0	0	0	0	0	3	0	0	0
2	2	0	0	2	0	0	0	0	0	0	2	0	0
2	2	0	0	10	0	0	0	0	0	0	0	2	0
1	1	0	0	15	0	0	0	0	0	0	0	0	1
17	17	0	0	0	24	20	0	0	0	0	0	0	0
4	6	0	0	0	4	0	6	0	0	0	0	0	0
1	5	0	0	0	10	0	0	6	0	0	0	0	0
1	1	0	0	0	1	0	0	0	2	0	0	0	0
3	3	0	0	0	5	0	0	0	0	13	0	0	0
2	2	0	0	0	2	0	0	0	0	0	2	0	0
1	1	0	0	0	1	0	0	0	0	0	0	1	0
4	4	0	0	0	0	5	7	0	0	0	0	0	0
2	2	0	0	0	0	3	0	0	0	0	2	0	0
4	4	0	0	0	0	0	6	0	13	0	0	0	0
4	5	0	0	0	0	0	4	0	0	4	0	0	0
1	1	0	0	0	0	0	1	0	0	0	1	0	0
1	1	0	0	0	0	0	1	0	0	0	0	1	0
6	6	0	0	0	0	0	0	6	6	0	0	0	0
1	1	0	0	0	0	0	0	1	0	1	0	0	0
1	1	0	0	0	0	0	0	1	0	0	1	0	0
1	2	0	0	0	0	0	0	1	0	0	0	0	1
3	3	0	0	0	0	0	0	0	4	5	0	0	0
2	2	0	0	0	0	0	0	0	3	0	2	0	0
8	8	0	0	0	0	0	0	0	0	15	8	0	0
2	2	0	0	0	0	0	0	0	0	2	0	2	0
12	12	0	0	0	0	0	0	0	0	0	41	22	0
1	1	0	0	0	0	0	0	0	0	0	2	0	2
32	0	42	45	56	0	0	0	0	0	0	0	0	0
4	0	4	5	0	5	0	0	0	0	0	0	0	0
11	0	12	11	0	0	0	22	0	0	0	0	0	0
5	0	6	11	0	0	0	0	10	0	0	0	0	0
9	0	11	9	0	0	0	0	0	42	0	0	0	0
8	0	8	8	0	0	0	0	0	0	11	0	0	0
6	0	23	8	0	0	0	0	0	0	0	6	0	0
5	0	7	8	0	0	0	0	0	0	0	0	5	0
2	0	2	0	10	5	0	0	0	0	0	0	0	0
2	0	3	0	2	0	8	0	0	0	0	0	0	0
1	0	1	0	1	0	0	2	0	0	0	0	0	0
1	0	1	0	2	0	0	0	1	0	0	0	0	0
1	0	1	0	2	0	0	0	0	3	0	0	0	0
4	0	6	0	8	0	0	0	0	0	4	0	0	0
3	0	3	0	5	0	0	0	0	0	0	4	0	0
2	0	9	0	2	0	0	0	0	0	0	0	2	0
10	0	10	0	0	11	12	0	0	0	0	0	0	0
1	0	1	0	0	2	0	3	0	0	0	0	0	0
3	0	4	0	0	3	0	0	0	4	0	0	0	0
1	0	1	0	0	2	0	0	0	0	0	1	0	0
1	0	1	0	0	0	2	2	0	0	0	0	0	0
1	0	1	0	0	0	1	0	1	0	0	0	0	0
2	0	2	0	0	0	2	0	0	0	0	2	0	0
1	0	1	0	0	0	1	0	0	0	0	0	2	0
2	0	2	0	0	0	0	6	0	2	0	0	0	0
3	0	3	0	0	0	0	6	0	0	3	0	0	0
1	0	1	0	0	0	0	1	0	0	0	0	0	3
1	0	1	0	0	0	0	0	1	1	0	0	0	0
3	0	3	0	0	0	0	0	3	0	3	0	0	0
1	0	1	0	0	0	0	0	1	0	0	1	0	0
1	0	1	0	0	0	0	0	1	0	0	0	1	0
2	0	4	0	0	0	0	0	0	12	3	0	0	0
3	0	3	0	0	0	0	0	0	4	0	3	0	0
3	0	3	0	0	0	0	0	0	3	0	0	3	0
3	0	3	0	0	0	0	0	0	0	4	3	0	0
2	0	2	0	0	0	0	0	0	0	2	0	2	0
7	0	10	0	0	0	0	0	0	0	0	994	8	0
3	0	0	6	4	5	0	0	0	0	0	0	0	0
1	0	0	1	1	0	1	0	0	0	0	0	0	0
1	0	0	1	1	0	0	6	0	0	0	0	0	0
2	0	0	2	2	0	0	0	2	0	0	0	0	0
2	0	0	4	17	0	0	0	0	50	0	0	0	0
5	0	0	14	25	0	0	0	0	0	25	0	0	0
4	0	0	5	6	0	0	0	0	0	0	4	0	0
2	0	0	2	2	0	0	0	0	0	0	0	3	0
1	0	0	1	4	0	0	0	0	0	0	0	0	2
23	0	0	24	0	28	27	0	0	0	0	0	0	0
2	0	0	2	0	4	0	7	0	0	0	0	0	0
3	0	0	3	0	4	0	0	3	0	0	0	0	0
6	0	0	8	0	7	0	0	0	7	0	0	0	0
5	0	0	5	0	5	0	0	0	0	20	0	0	0
6	0	0	6	0	10	0	0	0	0	0	6	0	0
2	0	0	2	0	2	0	0	0	0	0	0	2	0
1	0	0	1	0	4	0	0	0	0	0	0	0	1
4	0	0	4	0	0	4	10	0	0	0	0	0	0
2	0	0	3	0	0	2	0	4	0	0	0	0	0
1	0	0	1	0	0	1	0	0	1	0	0	0	0
4	0	0	4	0	0	4	0	0	0	30	0	0	0
2	0	0	2	0	0	4	0	0	0	0	2	0	0
1	0	0	1	0	0	1	0	0	0	0	0	1	0
2	0	0	2	0	0	0	4	2	0	0	0	0	0
3	0	0	5	0	0	0	3	0	45	0	0	0	0
3	0	0	3	0	0	0	5	0	0	6	0	0	0
2	0	0	2	0	0	0	4	0	0	0	2	0	0
1	0	0	1	0	0	0	1	0	0	0	0	1	0
2	0	0	2	0	0	0	7	0	0	0	0	0	2
6	0	0	6	0	0	0	0	6	23	0	0	0	0
7	0	0	8	0	0	0	0	7	0	7	0	0	0
5	0	0	5	0	0	0	0	5	0	0	6	0	0
2	0	0	2	0	0	0	0	2	0	0	0	2	0
7	0	0	7	0	0	0	0	0	31	10	0	0	0
7	0	0	10	0	0	0	0	0	22	0	11	0	0
7	0	0	10	0	0	0	0	0	8	0	0	7	0
1	0	0	1	0	0	0	0	0	4	0	0	0	1
9	0	0	9	0	0	0	0	0	0	9	10	0	0
5	0	0	5	0	0	0	0	0	0	33	0	5	0
1	0	0	1	0	0	0	0	0	0	2	0	0	1
16	0	0	21	0	0	0	0	0	0	0	23	21	0
1	0	0	1	0	0	0	0	0	0	0	1	0	1
3	0	0	8	0	0	0	0	0	0	0	0	5	3
29	0	0	0	82	39	36	0	0	0	0	0	0	0
4	0	0	0	4	4	0	6	0	0	0	0	0	0
3	0	0	0	5	4	0	0	3	0	0	0	0	0
3	0	0	0	9	5	0	0	0	4	0	0	0	0
2	0	0	0	2	2	0	0	0	0	0	2	0	0
1	0	0	0	1	1	0	0	0	0	0	0	1	0
1	0	0	0	2	0	2	7	0	0	0	0	0	0
3	0	0	0	5	0	4	0	3	0	0	0	0	0
2	0	0	0	4	0	7	0	0	3	0	0	0	0
4	0	0	0	5	0	0	6	4	0	0	0	0	0
7	0	0	0	8	0	0	27	0	17	0	0	0	0
4	0	0	0	4	0	0	9	0	0	4	0	0	0
2	0	0	0	2	0	0	2	0	0	0	0	2	0
2	0	0	0	3	0	0	6	0	0	0	0	0	9
1	0	0	0	4	0	0	0	1	0	1	0	0	0
4	0	0	0	4	0	0	0	4	0	0	4	0	0
2	0	0	0	6	0	0	0	3	0	0	0	0	3
7	0	0	0	36	0	0	0	0	9	8	0	0	0
3	0	0	0	4	0	0	0	0	4	0	3	0	0
2	0	0	0	2	0	0	0	0	2	0	0	5	0
5	0	0	0	8	0	0	0	0	0	8	10	0	0
2	0	0	0	3	0	0	0	0	0	2	0	2	0
14	0	0	0	20	0	0	0	0	0	0	22	33	0
1	0	0	0	1	0	0	0	0	0	0	1	0	22
1	0	0	0	1	0	0	0	0	0	0	0	1	1
128	0	0	0	0	179	156	325	0	0	0	0	0	0
41	0	0	0	0	53	64	0	55	0	0	0	0	0
42	0	0	0	0	53	56	0	0	65	0	0	0	0
29	0	0	0	0	34	31	0	0	0	48	0	0	0
42	0	0	0	0	67	55	0	0	0	0	56	0	0
11	0	0	0	0	17	15	0	0	0	0	0	11	0
18	0	0	0	0	33	31	0	0	0	0	0	0	40
11	0	0	0	0	13	0	19	12	0	0	0	0	0
4	0	0	0	0	5	0	24	0	4	0	0	0	0
6	0	0	0	0	7	0	10	0	0	7	0	0	0
11	0	0	0	0	12	0	24	0	0	0	11	0	0
1	0	0	0	0	1	0	3	0	0	0	0	1	0
4	0	0	0	0	4	0	6	0	0	0	0	0	11
4	0	0	0	0	5	0	0	4	5	0	0	0	0
4	0	0	0	0	4	0	0	5	0	5	0	0	0
5	0	0	0	0	8	0	0	5	0	0	5	0	0
3	0	0	0	0	3	0	0	0	3	5	0	0	0
6	0	0	0	0	10	0	0	0	10	0	8	0	0
2	0	0	0	0	2	0	0	0	2	0	0	6	0
10	0	0	0	0	14	0	0	0	0	14	10	0	0
1	0	0	0	0	1	0	0	0	0	1	0	1	0
9	0	0	0	0	11	0	0	0	0	0	13	9	0
4	0	0	0	0	0	7	12	4	0	0	0	0	0
5	0	0	0	0	0	7	7	0	11	0	0	0	0
1	0	0	0	0	0	1	1	0	0	1	0	0	0
5	0	0	0	0	0	11	13	0	0	0	5	0	0
2	0	0	0	0	0	2	2	0	0	0	0	2	0
2	0	0	0	0	0	2	0	2	2	0	0	0	0
2	0	0	0	0	0	2	0	2	0	3	0	0	0
2	0	0	0	0	0	2	0	2	0	0	2	0	0
2	0	0	0	0	0	2	0	2	0	0	0	2	0
2	0	0	0	0	0	3	0	2	0	0	0	0	3
2	0	0	0	0	0	2	0	0	2	2	0	0	0
2	0	0	0	0	0	2	0	0	2	0	3	0	0
1	0	0	0	0	0	1	0	0	1	0	0	1	0
1	0	0	0	0	0	1	0	0	1	0	0	0	1
2	0	0	0	0	0	3	0	0	0	2	2	0	0
2	0	0	0	0	0	5	0	0	0	2	0	2	0
7	0	0	0	0	0	7	0	0	0	0	13	35	0
2	0	0	0	0	0	3	0	0	0	0	2	0	2
1	0	0	0	0	0	1	0	0	0	0	0	1	2
7	0	0	0	0	0	0	12	7	8	0	0	0	0
3	0	0	0	0	0	0	5	3	0	4	0	0	0
3	0	0	0	0	0	0	8	3	0	0	3	0	0
4	0	0	0	0	0	0	25	8	0	0	0	0	15
15	0	0	0	0	0	0	31	0	18	22	0	0	0
2	0	0	0	0	0	0	5	0	2	0	4	0	0
3	0	0	0	0	0	0	11	0	9	0	0	3	0
3	0	0	0	0	0	0	15	0	3	0	0	0	7
9	0	0	0	0	0	0	51	0	0	18	11	0	0
1	0	0	0	0	0	0	3	0	0	2	0	1	0
1	0	0	0	0	0	0	2	0	0	1	0	0	1
29	0	0	0	0	0	0	63	0	0	0	39	45	0
2	0	0	0	0	0	0	4	0	0	0	3	0	4
5	0	0	0	0	0	0	7	0	0	0	0	7	8
11	0	0	0	0	0	0	0	12	11	13	0	0	0
4	0	0	0	0	0	0	0	4	4	0	4	0	0
4	0	0	0	0	0	0	0	4	5	0	0	4	0
2	0	0	0	0	0	0	0	2	2	0	0	0	6
13	0	0	0	0	0	0	0	14	0	18	13	0	0
4	0	0	0	0	0	0	0	4	0	4	0	4	0
2	0	0	0	0	0	0	0	2	0	3	0	0	2
19	0	0	0	0	0	0	0	32	0	0	24	23	0
1	0	0	0	0	0	0	0	1	0	0	1	0	13
2	0	0	0	0	0	0	0	2	0	0	0	2	3
13	0	0	0	0	0	0	0	0	61	24	16	0	0
4	0	0	0	0	0	0	0	0	4	7	0	4	0
39	0	0	0	0	0	0	0	0	773	0	68	46	0
1	0	0	0	0	0	0	0	0	2	0	0	1	1
116	0	0	0	0	0	0	0	0	0	181	241	148	0
1	0	0	0	0	0	0	0	0	0	2	2	0	1
2	0	0	0	0	0	0	0	0	0	2	0	2	10
24	0	0	0	0	0	0	0	0	0	0	42	27	32
310	396	501	502	498	0	0	0	0	0	0	0	0	0
14	15	16	18	0	17	0	0	0	0	0	0	0	0
3	3	5	4	0	0	3	0	0	0	0	0	0	0
18	25	26	20	0	0	0	32	0	0	0	0	0	0
22	23	26	30	0	0	0	0	23	0	0	0	0	0
16	19	24	25	0	0	0	0	0	17	0	0	0	0
18	20	21	24	0	0	0	0	0	0	21	0	0	0
14	18	19	66	0	0	0	0	0	0	0	21	0	0
7	8	9	13	0	0	0	0	0	0	0	0	8	0
14	17	15	21	0	0	0	0	0	0	0	0	0	20
2	3	2	0	2	2	0	0	0	0	0	0	0	0
1	1	1	0	1	0	1	0	0	0	0	0	0	0
1	1	1	0	1	0	0	1	0	0	0	0	0	0
3	3	5	0	3	0	0	0	6	0	0	0	0	0
3	3	3	0	3	0	0	0	0	4	0	0	0	0
7	9	8	0	9	0	0	0	0	0	12	0	0	0
2	2	3	0	2	0	0	0	0	0	0	3	0	0
2	2	2	0	2	0	0	0	0	0	0	0	2	0
1	1	1	0	1	0	0	0	0	0	0	0	0	1
11	11	14	0	0	14	12	0	0	0	0	0	0	0
1	1	1	0	0	2	0	5	0	0	0	0	0	0
1	1	3	0	0	1	0	0	1	0	0	0	0	0
1	1	1	0	0	1	0	0	0	0	0	1	0	0
6	6	8	0	0	0	14	19	0	0	0	0	0	0
1	1	1	0	0	0	0	1	1	0	0	0	0	0
1	1	1	0	0	0	0	2	0	0	1	0	0	0
1	1	1	0	0	0	0	3	0	0	0	1	0	0
2	2	3	0	0	0	0	0	2	2	0	0	0	0
1	1	1	0	0	0	0	0	1	0	1	0	0	0
1	1	1	0	0	0	0	0	1	0	0	0	1	0
2	2	2	0	0	0	0	0	0	2	2	0	0	0
2	2	2	0	0	0	0	0	0	0	2	2	0	0
9	11	12	0	0	0	0	0	0	0	0	18	10	0
2	2	0	2	3	0	2	0	0	0	0	0	0	0
3	3	0	3	3	0	0	4	0	0	0	0	0	0
3	3	0	3	3	0	0	0	3	0	0	0	0	0
7	8	0	8	8	0	0	0	0	14	0	0	0	0
5	5	0	7	8	0	0	0	0	0	33	0	0	0
3	3	0	3	3	0	0	0	0	0	0	3	0	0
4	4	0	9	11	0	0	0	0	0	0	0	4	0
2	3	0	2	2	0	0	0	0	0	0	0	0	2
7	7	0	14	0	13	10	0	0	0	0	0	0	0
5	7	0	6	0	6	0	7	0	0	0	0	0	0
2	3	0	2	0	3	0	0	2	0	0	0	0	0
2	2	0	2	0	3	0	0	0	0	6	0	0	0
1	1	0	3	0	1	0	0	0	0	0	1	0	0
1	1	0	1	0	0	3	0	0	1	0	0	0	0
1	1	0	1	0	0	1	0	0	0	1	0	0	0
1	1	0	1	0	0	0	1	1	0	0	0	0	0
1	1	0	6	0	0	0	1	0	0	0	0	0	1
1	1	0	1	0	0	0	0	1	1	0	0	0	0
1	1	0	1	0	0	0	0	1	0	1	0	0	0
1	1	0	1	0	0	0	0	1	0	0	1	0	0
2	2	0	3	0	0	0	0	0	8	3	0	0	0
1	1	0	1	0	0	0	0	0	15	0	0	1	0
2	3	0	2	0	0	0	0	0	2	0	0	0	2
1	1	0	1	0	0	0	0	0	0	1	1	0	0
2	2	0	4	0	0	0	0	0	0	9	0	2	0
1	1	0	3	0	0	0	0	0	0	3	0	0	1
9	9	0	15	0	0	0	0	0	0	0	22	14	0
3	3	0	0	3	4	5	0	0	0	0	0	0	0
2	2	0	0	9	2	0	0	0	0	2	0	0	0
1	1	0	0	1	0	0	0	1	0	0	0	1	0
1	1	0	0	73	0	0	0	1	0	0	0	0	1
3	4	0	0	4	0	0	0	0	0	11	4	0	0
1	1	0	0	1	0	0	0	0	0	1	0	3	0
3	3	0	0	0	5	4	5	0	0	0	0	0	0
1	1	0	0	0	1	1	0	1	0	0	0	0	0
1	1	0	0	0	1	1	0	0	1	0	0	0	0
1	1	0	0	0	1	1	0	0	0	2	0	0	0
1	1	0	0	0	5	1	0	0	0	0	0	0	1
2	2	0	0	0	2	0	3	0	2	0	0	0	0
1	1	0	0	0	1	0	3	0	0	2	0	0	0
1	1	0	0	0	1	0	1	0	0	0	1	0	0
1	2	0	0	0	1	0	0	0	1	1	0	0	0
1	1	0	0	0	0	1	1	0	1	0	0	0	0
1	1	0	0	0	0	1	0	6	0	0	0	0	1
1	1	0	0	0	0	1	0	0	0	0	4	8	0
1	1	0	0	0	0	0	1	1	0	1	0	0	0
2	2	0	0	0	0	0	3	0	240	0	4	0	0
1	1	0	0	0	0	0	24	0	0	3	0	2	0
1	2	0	0	0	0	0	1	0	0	0	1	1	0
1	1	0	0	0	0	0	0	2	19	4	0	0	0
1	1	0	0	0	0	0	0	1	1	0	0	1	0
1	1	0	0	0	0	0	0	0	1	1	1	0	0
1	1	0	0	0	0	0	0	0	1	1	0	0	1
4	5	0	0	0	0	0	0	0	15	0	30	4	0
1	2	0	0	0	0	0	0	0	0	1	4	1	0
2	2	0	0	0	0	0	0	0	0	0	2	2	3
2	0	3	13	4	7	0	0	0	0	0	0	0	0
1	0	1	1	1	0	2	0	0	0	0	0	0	0
5	0	5	8	5	0	0	7	0	0	0	0	0	0
5	0	7	5	6	0	0	0	0	5	0	0	0	0
2	0	2	5	2	0	0	0	0	0	2	0	0	0
1	0	1	1	2	0	0	0	0	0	0	1	0	0
4	0	4	12	8	0	0	0	0	0	0	0	5	0
2	0	2	3	2	0	0	0	0	0	0	0	0	3
5	0	5	6	0	8	6	0	0	0	0	0	0	0
1	0	1	1	0	3	0	0	0	0	1	0	0	0
1	0	1	1	0	1	0	0	0	0	0	0	1	0
2	0	2	2	0	0	0	6	2	0	0	0	0	0
1	0	1	2	0	0	0	1	0	2	0	0	0	0
2	0	2	2	0	0	0	2	0	0	0	0	0	2
1	0	2	1	0	0	0	0	1	0	1	0	0	0
1	0	1	1	0	0	0	0	1	0	0	1	0	0
1	0	1	1	0	0	0	0	0	1	9	0	0	0
2	0	3	2	0	0	0	0	0	4	0	3	0	0
1	0	1	1	0	0	0	0	0	0	0	1	1	0
1	0	2	1	0	0	0	0	0	0	0	0	1	1
2	0	4	0	2	2	2	0	0	0	0	0	0	0
1	0	1	0	1	0	1	0	0	1	0	0	0	0
1	0	13	0	1	0	0	1	1	0	0	0	0	0
1	0	1	0	1	0	0	0	0	12	1	0	0	0
1	0	1	0	1	0	0	0	0	0	1	0	1	0
3	0	11	0	3	0	0	0	0	0	0	5	3	0
2	0	2	0	0	2	2	7	0	0	0	0	0	0
2	0	2	0	0	2	2	0	0	4	0	0	0	0
1	0	1	0	0	1	2	0	0	0	1	0	0	0
2	0	2	0	0	2	2	0	0	0	0	0	0	7
1	0	1	0	0	1	0	0	0	0	1	1	0	0
1	0	1	0	0	1	0	0	0	0	0	1	1	0
1	0	1	0	0	0	1	2	0	0	0	0	0	1
1	0	1	0	0	0	1	0	0	0	0	1	1	0
1	0	1	0	0	0	0	1	0	1	2	0	0	0
2	0	2	0	0	0	0	2	0	0	0	0	3	2
1	0	1	0	0	0	0	0	1	1	0	1	0	0
1	0	1	0	0	0	0	0	0	1	0	1	1	0
2	0	2	0	0	0	0	0	0	0	3	3	2	0
5	0	0	24	78	5	9	0	0	0	0	0	0	0
1	0	0	1	1	0	1	0	0	0	0	1	0	0
1	0	0	1	1	0	0	1	0	0	1	0	0	0
4	0	0	6	5	0	0	0	0	5	19	0	0	0
3	0	0	4	3	0	0	0	0	9	0	3	0	0
2	0	0	2	2	0	0	0	0	2	0	0	2	0
1	0	0	2	1	0	0	0	0	5	0	0	0	1
2	0	0	2	2	0	0	0	0	0	0	3	2	0
1	0	0	2	1	0	0	0	0	0	0	0	1	1
6	0	0	6	0	10	7	12	0	0	0	0	0	0
3	0	0	3	0	5	5	0	3	0	0	0	0	0
1	0	0	1	0	3	2	0	0	1	0	0	0	0
3	0	0	3	0	5	3	0	0	0	0	3	0	0
1	0	0	3	0	1	2	0	0	0	0	0	0	1
1	0	0	1	0	1	0	1	1	0	0	0	0	0
1	0	0	1	0	1	0	0	1	1	0	0	0	0
2	0	0	2	0	4	0	0	2	0	3	0	0	0
1	0	0	1	0	1	0	0	0	1	1	0	0	0
1	0	0	1	0	1	0	0	0	0	1	1	0	0
1	0	0	1	0	0	2	2	1	0	0	0	0	0
1	0	0	1	0	0	0	1	1	0	1	0	0	0
1	0	0	1	0	0	0	1	1	0	0	0	1	0
1	0	0	2	0	0	0	1	0	1	0	1	0	0
2	0	0	2	0	0	0	2	0	2	0	0	2	0
2	0	0	2	0	0	0	3	0	0	0	3	3	0
1	0	0	2	0	0	0	2	0	0	0	1	0	1
4	0	0	4	0	0	0	14	0	0	0	0	4	4
5	0	0	9	0	0	0	0	5	6	5	0	0	0
1	0	0	1	0	0	0	0	1	1	0	1	0	0
1	0	0	1	0	0	0	0	1	0	1	1	0	0
1	0	0	1	0	0	0	0	1	0	1	0	1	0
2	0	0	2	0	0	0	0	2	0	0	2	2	0
2	0	0	2	0	0	0	0	0	2	2	3	0	0
2	0	0	2	0	0	0	0	0	2	3	0	3	0
4	0	0	5	0	0	0	0	0	17	0	5	22	0
1	0	0	1	0	0	0	0	0	0	1	1	1	0
11	0	0	0	13	21	16	36	0	0	0	0	0	0
2	0	0	0	2	2	2	0	3	0	0	0	0	0
3	0	0	0	3	6	8	0	0	4	0	0	0	0
3	0	0	0	6	10	9	0	0	0	3	0	0	0
1	0	0	0	7	3	4	0	0	0	0	0	0	3
1	0	0	0	1	1	0	0	0	1	2	0	0	0
1	0	0	0	1	0	1	1	0	1	0	0	0	0
1	0	0	0	1	0	1	1	0	0	0	0	1	0
1	0	0	0	1	0	1	0	1	0	1	0	0	0
2	0	0	0	2	0	2	0	0	0	0	4	3	0
2	0	0	0	2	0	0	7	2	4	0	0	0	0
1	0	0	0	1	0	0	2	1	0	0	0	1	0
2	0	0	0	10	0	0	15	0	2	7	0	0	0
2	0	0	0	2	0	0	4	0	2	0	2	0	0
1	0	0	0	1	0	0	1	0	1	0	0	0	2
2	0	0	0	2	0	0	3	0	0	2	4	0	0
1	0	0	0	3	0	0	1	0	0	1	0	0	1
1	0	0	0	1	0	0	1	0	0	0	0	1	1
3	0	0	0	5	0	0	0	0	3	0	6	3	0
1	0	0	0	2	0	0	0	0	0	1	1	1	0
28	0	0	0	0	33	32	60	28	0	0	0	0	0
29	0	0	0	0	39	40	66	0	36	0	0	0	0
15	0	0	0	0	17	17	34	0	0	18	0	0	0
8	0	0	0	0	11	12	18	0	0	0	13	0	0
3	0	0	0	0	5	6	5	0	0	0	0	3	0
17	0	0	0	0	27	23	48	0	0	0	0	0	22
4	0	0	0	0	4	5	0	4	4	0	0	0	0
7	0	0	0	0	9	8	0	7	0	8	0	0	0
2	0	0	0	0	3	6	0	2	0	0	2	0	0
1	0	0	0	0	1	1	0	1	0	0	0	1	0
7	0	0	0	0	10	9	0	7	0	0	0	0	8
17	0	0	0	0	20	20	0	0	41	33	0	0	0
6	0	0	0	0	12	8	0	0	6	0	9	0	0
2	0	0	0	0	4	2	0	0	2	0	0	2	0
2	0	0	0	0	3	2	0	0	6	0	0	0	2
3	0	0	0	0	3	4	0	0	0	3	3	0	0
1	0	0	0	0	1	1	0	0	0	1	0	1	0
2	0	0	0	0	2	2	0	0	0	5	0	0	2
21	0	0	0	0	33	42	0	0	0	0	31	27	0
1	0	0	0	0	1	1	0	0	0	0	1	0	1
1	0	0	0	0	1	0	4	1	1	0	0	0	0
2	0	0	0	0	3	0	4	2	0	2	0	0	0
1	0	0	0	0	1	0	2	1	0	0	0	1	0
2	0	0	0	0	2	0	8	2	0	0	0	0	3
1	0	0	0	0	1	0	1	0	1	1	0	0	0
1	0	0	0	0	1	0	1	0	1	0	1	0	0
1	0	0	0	0	1	0	1	0	0	1	1	0	0
2	0	0	0	0	2	0	0	4	21	0	3	0	0
1	0	0	0	0	1	0	0	1	0	1	0	0	1
1	0	0	0	0	1	0	0	0	1	1	1	0	0
2	0	0	0	0	2	0	0	0	2	0	5	27	0
1	0	0	0	0	2	0	0	0	1	0	3	0	1
2	0	0	0	0	2	0	0	0	0	3	3	2	0
4	0	0	0	0	4	0	0	0	0	0	5	4	4
2	0	0	0	0	0	2	3	4	2	0	0	0	0
1	0	0	0	0	0	1	1	1	0	3	0	0	0
3	0	0	0	0	0	3	5	3	0	0	0	0	4
3	0	0	0	0	0	3	6	0	8	45	0	0	0
1	0	0	0	0	0	1	1	0	3	0	1	0	0
1	0	0	0	0	0	1	2	0	0	2	1	0	0
2	0	0	0	0	0	3	6	0	0	0	2	3	0
2	0	0	0	0	0	2	2	0	0	0	0	3	2
1	0	0	0	0	0	4	0	4	0	0	4	2	0
2	0	0	0	0	0	2	0	0	0	15	3	2	0
1	0	0	0	0	0	2	0	0	0	0	1	1	2
4	0	0	0	0	0	0	8	4	4	5	0	0	0
1	0	0	0	0	0	0	1	1	2	0	2	0	0
4	0	0	0	0	0	0	9	4	4	0	0	0	9
1	0	0	0	0	0	0	1	1	0	1	0	2	0
1	0	0	0	0	0	0	2	1	0	3	0	0	1
6	0	0	0	0	0	0	10	6	0	0	8	6	0
2	0	0	0	0	0	0	6	0	2	2	4	0	0
6	0	0	0	0	0	0	10	0	25	0	6	8	0
5	0	0	0	0	0	0	107	0	0	63	10	7	0
1	0	0	0	0	0	0	1	0	0	1	8	0	16
1	0	0	0	0	0	0	2	0	0	1	0	6	2
10	0	0	0	0	0	0	29	0	0	0	10	12	12
3	0	0	0	0	0	0	0	3	6	3	4	0	0
4	0	0	0	0	0	0	0	4	4	6	0	0	4
6	0	0	0	0	0	0	0	6	0	8	9	6	0
3	0	0	0	0	0	0	0	3	0	0	3	4	4
22	0	0	0	0	0	0	0	0	27	36	36	22	0
1	0	0	0	0	0	0	0	0	1	0	1	1	1
1	0	0	0	0	0	0	0	0	0	9	12	3	2
6	7	7	8	9	0	6	0	0	0	0	0	0	0
30	36	51	41	57	0	0	90	0	0	0	0	0	0
15	19	24	26	24	0	0	0	18	0	0	0	0	0
22	37	46	37	35	0	0	0	0	32	0	0	0	0
12	22	19	29	25	0	0	0	0	0	17	0	0	0
5	7	5	8	6	0	0	0	0	0	0	5	0	0
2	2	2	2	2	0	0	0	0	0	0	0	2	0
10	12	11	17	14	0	0	0	0	0	0	0	0	12
25	32	37	44	0	31	28	0	0	0	0	0	0	0
3	3	3	3	0	3	0	6	0	0	0	0	0	0
2	2	2	2	0	2	0	0	0	2	0	0	0	0
2	12	4	6	0	3	0	0	0	0	2	0	0	0
3	3	3	3	0	0	3	5	0	0	0	0	0	0
1	1	2	1	0	0	3	0	1	0	0	0	0	0
1	1	1	1	0	0	2	0	0	1	0	0	0	0
1	3	3	11	0	0	5	0	0	0	0	0	0	6
5	6	9	12	0	0	0	7	9	0	0	0	0	0
4	4	4	7	0	0	0	11	0	5	0	0	0	0
6	6	9	7	0	0	0	9	0	0	6	0	0	0
3	4	4	5	0	0	0	8	0	0	0	0	0	5
3	4	5	7	0	0	0	0	3	3	0	0	0	0
2	3	4	3	0	0	0	0	2	0	2	0	0	0
1	1	1	1	0	0	0	0	1	0	0	2	0	0
1	1	1	1	0	0	0	0	1	0	0	0	0	1
3	3	4	4	0	0	0	0	0	5	4	0	0	0
1	1	1	1	0	0	0	0	0	1	0	1	0	0
1	1	2	2	0	0	0	0	0	2	0	0	3	0
1	1	1	1	0	0	0	0	0	1	0	0	0	1
2	8	3	32	0	0	0	0	0	0	5	2	0	0
11	12	14	13	0	0	0	0	0	0	0	15	14	0
1	2	2	1	0	0	0	0	0	0	0	1	0	1
1	1	1	1	0	0	0	0	0	0	0	0	2	1
2	2	2	0	2	2	2	0	0	0	0	0	0	0
2	2	2	0	2	2	0	4	0	0	0	0	0	0
1	1	1	0	1	0	1	1	0	0	0	0	0	0
1	1	1	0	1	0	1	0	1	0	0	0	0	0
1	2	1	0	1	0	1	0	0	0	1	0	0	0
1	1	1	0	1	0	0	1	1	0	0	0	0	0
3	4	4	0	4	0	0	21	0	5	0	0	0	0
1	1	1	0	1	0	0	2	0	0	0	1	0	0
1	1	3	0	1	0	0	0	1	0	0	0	0	1
2	3	5	0	2	0	0	0	0	2	2	0	0	0
1	1	1	0	1	0	0	0	0	0	1	0	1	0
2	3	2	0	2	0	0	0	0	0	0	2	2	0
3	3	3	0	0	3	3	5	0	0	0	0	0	0
2	2	2	0	0	6	6	0	2	0	0	0	0	0
2	2	3	0	0	4	2	0	0	2	0	0	0	0
2	2	2	0	0	2	2	0	0	0	2	0	0	0
1	1	1	0	0	1	1	0	0	0	0	0	0	1
1	1	3	0	0	1	0	2	0	0	1	0	0	0
1	1	2	0	0	0	1	0	1	0	0	0	0	1
1	1	1	0	0	0	0	2	1	0	0	0	0	1
1	1	1	0	0	0	0	1	0	0	1	1	0	0
1	2	2	0	0	0	0	2	0	0	0	1	1	0
1	1	2	0	0	0	0	2	0	0	0	1	0	1
1	1	1	0	0	0	0	0	1	1	0	1	0	0
1	2	1	0	0	0	0	0	0	0	1	1	1	0
2	2	2	0	0	0	0	0	0	0	0	2	3	2
4	5	0	6	4	7	8	0	0	0	0	0	0	0
1	1	0	1	1	1	0	1	0	0	0	0	0	0
1	1	0	1	1	1	0	0	0	0	1	0	0	0
1	1	0	1	1	0	1	1	0	0	0	0	0	0
1	1	0	1	1	0	1	0	1	0	0	0	0	0
1	1	0	3	1	0	0	3	0	1	0	0	0	0
4	4	0	4	4	0	0	11	0	0	4	0	0	0
1	1	0	1	1	0	0	1	0	0	0	3	0	0
1	1	0	2	1	0	0	6	0	0	0	0	0	1
1	1	0	1	1	0	0	0	1	1	0	0	0	0
1	1	0	1	1	0	0	0	1	0	0	1	0	0
1	2	0	1	1	0	0	0	0	3	1	0	0	0
1	1	0	4	1	0	0	0	0	1	0	1	0	0
1	1	0	1	3	0	0	0	0	0	2	1	0	0
1	1	0	1	1	0	0	0	0	0	0	1	1	0
1	2	0	2	1	0	0	0	0	0	0	2	0	2
1	2	0	1	0	3	1	0	0	10	0	0	0	0
1	1	0	2	0	1	3	0	0	0	1	0	0	0
2	2	0	2	0	2	0	8	0	4	0	0	0	0
2	3	0	2	0	2	0	0	2	0	2	0	0	0
1	1	0	2	0	3	0	0	0	1	1	0	0	0
1	1	0	1	0	1	0	0	0	1	0	0	1	0
1	2	0	1	0	0	1	0	1	0	1	0	0	0
1	2	0	1	0	0	1	0	0	0	2	0	1	0
1	1	0	1	0	0	0	5	1	1	0	0	0	0
1	2	0	2	0	0	0	1	1	0	0	1	0	0
2	4	0	3	0	0	0	8	0	2	2	0	0	0
1	1	0	1	0	0	0	0	1	1	0	1	0	0
1	1	0	1	0	0	0	0	0	1	1	1	0	0
1	1	0	2	0	0	0	0	0	1	0	0	1	2
1	1	0	1	0	0	0	0	0	0	1	3	2	0
1	1	0	1	0	0	0	0	0	0	0	2	1	1
1	1	0	0	2	1	1	2	0	0	0	0	0	0
1	1	0	0	1	1	1	0	0	0	1	0	0	0
1	1	0	0	1	3	1	0	0	0	0	0	1	0
1	1	0	0	1	0	1	1	0	191	0	0	0	0
1	1	0	0	1	0	0	1	1	1	0	0	0	0
1	1	0	0	3	0	0	23	2	0	6	0	0	0
1	1	0	0	6	0	0	6	0	0	0	1	1	0
1	1	0	0	1	0	0	0	1	0	1	1	0	0
1	1	0	0	0	1	1	1	1	0	0	0	0	0
1	1	0	0	0	1	1	1	0	1	0	0	0	0
1	1	0	0	0	1	1	3	0	0	0	0	0	1
1	1	0	0	0	1	0	0	1	0	0	0	1	1
1	1	0	0	0	0	1	0	0	2	1	1	0	0
1	1	0	0	0	0	1	0	0	0	0	2	1	2
1	0	1	1	1	1	0	2	0	0	0	0	0	0
1	0	1	1	1	1	0	0	0	9	0	0	0	0
1	0	2	1	1	0	1	2	0	0	0	0	0	0
1	0	1	1	1	0	0	1	1	0	0	0	0	0
1	0	2	1	1	0	0	5	0	0	1	0	0	0
2	0	2	3	2	0	0	2	0	0	0	0	0	2
1	0	1	2	1	0	0	0	1	0	0	1	0	0
1	0	2	1	1	0	0	0	1	0	0	0	0	2
1	0	1	1	1	0	0	0	0	1	2	0	0	0
1	0	1	1	1	0	0	0	0	0	1	0	1	0
1	0	2	3	1	0	0	0	0	0	0	1	1	0
2	0	2	2	0	2	2	2	0	0	0	0	0	0
1	0	1	1	0	1	0	2	0	1	0	0	0	0
1	0	1	2	0	1	0	0	1	0	1	0	0	0
1	0	1	1	0	1	0	0	0	0	3	2	0	0
1	0	1	1	0	0	1	1	0	0	1	0	0	0
1	0	1	1	0	0	0	1	1	0	1	0	0	0
1	0	1	1	0	0	0	1	1	0	0	0	0	1
1	0	1	1	0	0	0	5	0	0	0	1	1	0
1	0	1	1	0	0	0	0	1	0	1	2	0	0
1	0	1	1	0	0	0	0	0	0	1	1	1	0
1	0	1	1	0	0	0	0	0	0	0	1	1	1
3	0	5	0	3	6	6	17	0	0	0	0	0	0
2	0	2	0	3	2	2	0	0	2	0	0	0	0
2	0	2	0	2	3	2	0	0	0	4	0	0	0
1	0	2	0	1	1	2	0	0	0	0	1	0	0
1	0	1	0	1	1	1	0	0	0	0	0	1	0
1	0	1	0	1	1	0	0	0	1	0	1	0	0
1	0	3	0	1	0	1	1	1	0	0	0	0	0
1	0	2	0	2	0	0	1	1	0	2	0	0	0
1	0	1	0	1	0	0	2	1	0	0	0	0	1
1	0	1	0	1	0	0	2	0	1	1	0	0	0
1	0	1	0	1	0	0	1	0	1	0	0	2	0
1	0	1	0	9	0	0	0	0	1	0	1	0	1
1	0	1	0	3	0	0	0	0	0	1	1	1	0
1	0	1	0	0	1	1	2	0	0	1	0	0	0
3	0	4	0	0	6	7	27	0	0	0	10	0	0
1	0	1	0	0	1	1	2	0	0	0	0	1	0
2	0	2	0	0	2	2	2	0	0	0	0	0	2
2	0	2	0	0	2	2	0	2	0	16	0	0	0
1	0	1	0	0	1	1	0	0	1	1	0	0	0
1	0	1	0	0	1	0	1	1	1	0	0	0	0
1	0	1	0	0	1	0	2	0	0	0	1	1	0
1	0	1	0	0	1	0	3	0	0	0	0	1	2
1	0	1	0	0	1	0	0	1	1	0	1	0	0
1	0	1	0	0	0	2	14	0	0	0	2	1	0
1	0	1	0	0	0	1	2	0	0	0	1	0	1
1	0	1	0	0	0	1	0	0	1	0	1	0	2
1	0	1	0	0	0	1	0	0	0	0	1	1	2
1	0	1	0	0	0	0	2	0	0	1	0	1	1
2	0	2	0	0	0	0	2	0	0	0	2	2	4
1	0	0	1	1	1	1	1	0	0	0	0	0	0
2	0	0	2	2	6	2	0	0	0	3	0	0	0
1	0	0	1	1	1	1	0	0	0	0	0	1	0
1	0	0	1	1	0	0	3	1	2	0	0	0	0
1	0	0	1	1	0	0	3	1	0	1	0	0	0
1	0	0	3	3	0	0	64	0	0	0	1	1	0
2	0	0	3	2	0	0	3	0	0	0	0	3	4
2	0	0	2	2	0	0	0	0	3	0	3	2	0
1	0	0	6	1	0	0	0	0	0	1	0	2	1
1	0	0	1	1	0	0	0	0	0	0	1	1	1
2	0	0	2	0	6	2	7	2	0	0	0	0	0
1	0	0	1	0	1	1	3	0	1	0	0	0	0
1	0	0	1	0	1	1	4	0	0	1	0	0	0
1	0	0	2	0	1	1	1	0	0	0	0	1	0
2	0	0	2	0	7	5	3	0	0	0	0	0	3
2	0	0	3	0	3	3	0	2	0	2	0	0	0
1	0	0	1	0	1	1	0	2	0	0	0	0	11
1	0	0	1	0	1	1	0	0	0	0	7	1	0
1	0	0	1	0	1	0	2	1	0	0	0	0	1
1	0	0	1	0	0	1	4	0	1	0	2	0	0
1	0	0	1	0	0	1	1	0	0	1	1	0	0
1	0	0	1	0	0	1	1	0	0	0	0	2	3
1	0	0	1	0	0	0	1	1	1	0	0	0	1
2	0	0	2	0	0	0	3	2	0	3	2	0	0
1	0	0	1	0	0	0	2	1	0	0	0	2	1
1	0	0	1	0	0	0	1	0	0	0	1	1	1
1	0	0	2	0	0	0	0	1	2	1	0	1	0
2	0	0	0	2	5	5	39	2	0	0	0	0	0
1	0	0	0	1	1	1	2	0	1	0	0	0	0
3	0	0	0	4	4	4	4	0	0	4	0	0	0
3	0	0	0	5	4	3	9	0	0	0	0	0	4
1	0	0	0	1	3	2	0	1	1	0	0	0	0
1	0	0	0	1	4	2	0	0	1	1	0	0	0
2	0	0	0	84	2	2	0	0	3	0	2	0	0
1	0	0	0	6	2	2	0	0	0	1	0	0	1
1	0	0	0	3	1	1	0	0	0	0	2	1	0
1	0	0	0	1	2	0	0	0	0	2	1	1	0
1	0	0	0	1	0	1	11	1	0	0	1	0	0
1	0	0	0	1	0	1	4	1	0	0	0	0	1
1	0	0	0	2	0	1	1	0	0	0	2	1	0
1	0	0	0	2	0	2	2	0	0	0	0	1	1
1	0	0	0	1	0	1	0	0	1	1	2	0	0
1	0	0	0	1	0	1	0	0	1	1	0	0	1
3	0	0	0	3	0	4	0	0	0	3	49	5	0
1	0	0	0	1	0	0	9	1	1	0	0	0	2
1	0	0	0	1	0	0	3	1	0	0	2	1	0
1	0	0	0	2	0	0	1	1	0	0	0	1	1
1	0	0	0	1	0	0	2	0	1	3	0	0	2
1	0	0	0	1	0	0	1	0	0	2	1	1	0
2	0	0	0	2	0	0	0	3	3	2	0	0	2
1	0	0	0	1	0	0	0	1	0	0	1	1	2
3	0	0	0	3	0	0	0	0	3	3	3	3	0
1	0	0	0	1	0	0	0	0	1	1	0	3	1
2	0	0	0	2	0	0	0	0	2	0	2	2	3
1	0	0	0	1	0	0	0	0	0	1	6	2	1
15	0	0	0	0	17	21	32	15	15	0	0	0	0
6	0	0	0	0	8	8	15	14	0	11	0	0	0
15	0	0	0	0	26	20	38	15	0	0	0	0	18
14	0	0	0	0	44	41	26	0	32	17	0	0	0
3	0	0	0	0	4	5	5	0	10	0	3	0	0
1	0	0	0	0	1	1	1	0	1	0	0	1	0
6	0	0	0	0	7	6	18	0	7	0	0	0	13
4	0	0	0	0	4	9	11	0	0	5	4	0	0
1	0	0	0	0	1	1	1	0	0	1	0	0	1
10	0	0	0	0	12	15	25	0	0	0	10	10	0
1	0	0	0	0	10	1	4	0	0	0	1	0	1
1	0	0	0	0	4	3	4	0	0	0	0	1	1
6	0	0	0	0	7	7	0	10	7	6	0	0	0
1	0	0	0	0	1	1	0	1	2	0	1	0	0
1	0	0	0	0	1	1	0	1	2	0	0	0	2
1	0	0	0	0	3	2	0	1	0	2	0	0	1
4	0	0	0	0	4	4	0	4	0	0	6	4	0
1	0	0	0	0	1	1	0	0	1	1	0	1	0
1	0	0	0	0	1	2	0	0	1	1	0	0	1
4	0	0	0	0	7	9	0	0	4	0	7	5	0
1	0	0	0	0	1	6	0	0	1	0	1	0	1
7	0	0	0	0	8	12	0	0	0	10	8	7	0
1	0	0	0	0	1	1	0	0	0	0	2	1	1
1	0	0	0	0	1	0	1	1	1	0	1	0	0
1	0	0	0	0	2	0	3	1	0	0	1	0	1
1	0	0	0	0	1	0	2	0	0	1	1	2	0
1	0	0	0	0	2	0	1	0	0	0	1	1	1
1	0	0	0	0	0	1	2	1	1	1	0	0	0
1	0	0	0	0	0	1	2	1	0	1	0	0	1
1	0	0	0	0	0	1	2	1	0	0	0	1	1
1	0	0	0	0	0	1	2	0	1	2	1	0	0
1	0	0	0	0	0	1	1	0	1	0	1	1	0
2	0	0	0	0	0	2	2	0	0	0	2	2	3
1	0	0	0	0	0	0	2	1	1	1	1	0	0
2	0	0	0	0	0	0	15	3	8	0	4	2	0
2	0	0	0	0	0	0	3	2	0	2	3	2	0
1	0	0	0	0	0	0	1	1	0	1	1	0	1
3	0	0	0	0	0	0	7	3	0	0	3	3	3
5	0	0	0	0	0	0	16	0	12	5	9	6	0
3	0	0	0	0	0	0	28	0	8	0	12	5	5
6	0	0	0	0	0	0	14	0	0	7	9	7	9
4	0	0	0	0	0	0	0	4	4	7	6	4	0
2	0	0	0	0	0	0	0	2	0	2	5	5	20
3	0	0	0	0	0	0	0	0	3	5	3	3	4
15	26	22	23	19	28	16	0	0	0	0	0	0	0
3	3	3	6	3	5	0	4	0	0	0	0	0	0
2	2	2	2	2	2	0	0	2	0	0	0	0	0
2	5	6	15	2	2	0	0	0	3	0	0	0	0
2	3	3	8	3	2	0	0	0	0	0	2	0	0
6	11	11	8	7	0	13	31	0	0	0	0	0	0
4	8	7	19	15	0	4	0	0	11	0	0	0	0
1	1	1	1	1	0	1	0	0	0	0	1	0	0
1	2	1	1	1	0	1	0	0	0	0	0	0	1
13	17	23	22	21	0	0	37	17	0	0	0	0	0
12	15	19	19	13	0	0	22	0	12	0	0	0	0
7	9	13	10	8	0	0	15	0	0	9	0	0	0
3	3	3	3	11	0	0	9	0	0	0	4	0	0
1	1	1	2	1	0	0	2	0	0	0	0	1	0
5	6	7	12	10	0	0	36	0	0	0	0	0	71
6	10	12	12	11	0	0	0	20	7	0	0	0	0
3	5	4	3	4	0	0	0	3	0	7	0	0	0
4	5	6	5	5	0	0	0	4	0	0	4	0	0
3	4	4	6	7	0	0	0	4	0	0	0	0	3
4	5	6	7	8	0	0	0	0	12	5	0	0	0
1	1	1	1	1	0	0	0	0	1	0	0	1	0
2	4	3	3	2	0	0	0	0	2	0	0	0	2
1	4	2	4	3	0	0	0	0	0	2	1	0	0
2	5	4	3	3	0	0	0	0	0	3	0	2	0
1	2	3	5	2	0	0	0	0	0	1	0	0	1
5	6	5	8	6	0	0	0	0	0	0	13	41	0
2	2	3	2	2	0	0	0	0	0	0	2	0	3
15	26	31	31	0	16	21	78	0	0	0	0	0	0
4	5	6	6	0	4	4	0	7	0	0	0	0	0
6	12	10	7	0	7	9	0	0	120	0	0	0	0
2	2	4	2	0	2	2	0	0	0	2	0	0	0
1	1	1	1	0	2	1	0	0	0	0	1	0	0
1	1	1	1	0	1	1	0	0	0	0	0	2	0
1	1	1	1	0	2	1	0	0	0	0	0	0	1
1	1	1	1	0	1	0	1	0	1	0	0	0	0
1	1	1	1	0	1	0	2	0	0	0	1	0	0
1	1	1	1	0	0	1	0	1	0	0	1	0	0
1	1	1	1	0	0	1	0	0	0	0	1	1	0
3	4	5	4	0	0	0	3	4	4	0	0	0	0
1	1	1	1	0	0	0	4	2	0	0	0	1	0
1	1	1	1	0	0	0	1	1	0	0	0	0	1
3	5	6	4	0	0	0	8	0	3	4	0	0	0
1	4	35	22	0	0	0	3	0	1	0	2	0	0
1	1	1	1	0	0	0	8	0	0	1	0	0	1
3	4	4	3	0	0	0	6	0	0	0	3	3	0
3	3	3	4	0	0	0	0	3	3	5	0	0	0
2	2	2	3	0	0	0	0	2	0	0	3	3	0
1	1	1	1	0	0	0	0	0	2	0	1	1	0
4	5	4	6	0	0	0	0	0	0	7	12	5	0
2	3	2	2	0	0	0	0	0	0	0	2	3	2
3	3	3	0	3	3	3	8	0	0	0	0	0	0
1	1	1	0	1	1	1	0	0	1	0	0	0	0
1	1	1	0	1	1	0	2	1	0	0	0	0	0
1	2	2	0	1	0	1	3	1	0	0	0	0	0
2	2	3	0	3	0	2	4	0	0	0	0	2	0
1	1	1	0	1	0	1	2	0	0	0	0	0	1
1	1	2	0	1	0	0	1	1	0	0	0	0	1
1	2	3	0	2	0	0	1	0	2	0	0	0	1
2	2	3	0	2	0	0	4	0	0	0	2	2	0
1	1	1	0	1	0	0	0	1	0	1	1	0	0
1	1	1	0	1	0	0	0	1	0	0	2	1	0
1	1	1	0	1	0	0	0	0	1	0	1	1	0
2	2	2	0	0	7	4	7	0	2	0	0	0	0
1	1	1	0	0	9	3	2	0	0	0	1	0	0
1	1	1	0	0	1	2	2	0	0	0	0	1	0
1	2	2	0	0	1	1	0	0	0	0	3	1	0
1	1	1	0	0	0	1	1	0	0	0	0	1	1
1	1	1	0	0	0	0	1	1	0	0	1	1	0
1	1	1	0	0	0	0	1	0	1	10	1	0	0
1	1	2	0	0	0	0	5	0	1	0	2	0	1
1	1	1	0	0	0	0	3	0	0	1	1	0	8
1	1	1	0	0	0	0	0	1	0	0	1	2	1
1	1	0	1	1	1	1	1	0	0	0	0	0	0
2	2	0	2	2	2	2	0	0	2	0	0	0	0
1	2	0	1	1	2	1	0	0	0	0	1	0	0
1	1	0	2	1	1	2	0	0	0	0	0	1	0
1	1	0	1	1	1	1	0	0	0	0	0	0	1
1	1	0	1	1	1	0	2	0	0	1	0	0	0
1	1	0	1	1	2	0	3	0	0	0	1	0	0
1	1	0	1	1	1	0	1	0	0	0	0	1	0
1	1	0	2	1	0	1	1	0	1	0	0	0	0
1	1	0	1	1	0	1	2	0	0	0	0	0	1
2	3	0	2	4	0	0	4	0	0	3	4	0	0
1	2	0	1	1	0	0	1	0	0	1	0	1	0
1	2	0	1	3	0	0	0	1	1	0	0	1	0
1	3	0	3	1	0	0	0	1	1	0	0	0	2
1	3	0	2	1	0	0	0	1	0	2	0	0	1
1	2	0	1	5	0	0	0	0	4	2	1	0	0
1	2	0	31	5	0	0	0	0	0	6	0	2	3
1	1	0	1	0	1	1	5	0	0	1	0	0	0
1	1	0	1	0	1	1	0	1	0	0	0	0	1
1	1	0	1	0	1	1	0	0	1	2	0	0	0
1	1	0	1	0	1	1	0	0	0	0	1	1	0
1	1	0	1	0	0	1	1	0	0	1	0	1	0
1	1	0	1	0	0	0	1	1	0	0	1	1	0
1	1	0	1	0	0	0	3	0	1	0	1	1	0
1	1	0	1	0	0	0	1	0	1	0	0	1	1
1	1	0	1	0	0	0	0	0	1	1	1	1	0
1	1	0	1	0	0	0	0	0	0	1	1	1	1
4	4	0	0	4	6	5	11	4	0	0	0	0	0
1	2	0	0	1	1	2	2	0	1	0	0	0	0
2	2	0	0	2	2	2	3	0	0	0	0	0	3
1	1	0	0	1	1	1	0	1	0	0	0	0	2
1	1	0	0	1	2	1	0	0	2	1	0	0	0
1	1	0	0	1	0	2	1	2	0	0	1	0	0
1	1	0	0	1	0	0	0	0	1	1	1	1	0
1	1	0	0	0	1	1	1	1	0	0	0	1	0
1	1	0	0	0	2	2	4	0	4	0	0	1	0
1	2	0	0	0	1	1	2	0	1	0	0	0	1
1	2	0	0	0	2	1	2	0	0	0	0	1	1
4	0	5	9	4	4	7	7	0	0	0	0	0	0
1	0	2	1	4	1	1	0	0	0	0	1	0	0
1	0	2	1	1	1	0	1	0	0	1	0	0	0
1	0	2	2	1	1	0	0	0	0	0	1	1	0
1	0	1	1	1	0	1	0	0	1	1	0	0	0
1	0	1	1	8	0	0	1	0	7	2	0	0	0
1	0	1	1	2	0	0	1	0	1	0	0	0	1
1	0	3	1	1	0	0	2	0	0	0	2	1	0
1	0	1	1	1	0	0	6	0	0	0	2	0	1
2	0	26	3	2	0	0	3	0	0	0	0	2	3
2	0	3	4	0	4	4	5	0	0	0	0	0	3
1	0	1	1	0	1	1	0	0	1	0	1	0	0
1	0	1	2	0	1	5	0	0	0	1	4	0	0
1	0	1	1	0	1	0	8	0	0	0	2	0	2
1	0	2	1	0	0	0	14	1	1	0	0	0	1
2	0	2	2	0	0	0	7	0	0	0	3	2	2
3	0	4	0	3	4	3	5	5	0	0	0	0	0
1	0	1	0	1	0	0	4	1	0	0	0	1	1
2	0	5	0	2	0	0	3	0	0	2	2	2	0
1	0	1	0	1	0	0	1	0	0	0	1	1	1
2	0	3	0	0	2	2	3	2	0	2	0	0	0
1	0	1	0	0	1	1	2	0	0	0	1	1	0
1	0	1	0	0	1	1	1	0	0	0	1	0	1
1	0	1	0	0	1	1	0	1	1	0	0	0	1
1	0	1	0	0	1	1	0	1	0	0	1	1	0
1	0	1	0	0	1	0	1	0	0	2	1	1	0
2	0	2	0	0	3	0	3	0	0	0	2	2	2
1	0	5	0	0	0	1	3	1	0	0	0	2	1
1	0	5	0	0	0	0	1	0	0	1	1	1	1
1	0	0	1	1	4	1	2	1	0	0	0	0	0
1	0	0	1	1	1	1	2	0	0	0	0	1	0
1	0	0	1	1	0	0	2	1	1	0	1	0	0
2	0	0	2	2	0	0	3	2	0	0	5	2	0
1	0	0	1	1	0	0	2	0	1	1	0	0	1
2	0	0	2	2	0	0	59	0	3	0	8	3	0
1	0	0	1	1	0	0	0	0	1	1	1	1	0
1	0	0	3	1	0	0	0	0	0	11	2	5	1
1	0	0	1	0	1	1	2	1	2	0	0	0	0
1	0	0	1	0	1	1	2	0	1	1	0	0	0
2	0	0	2	0	3	5	7	0	0	0	2	2	0
1	0	0	1	0	1	1	0	1	0	1	0	0	2
1	0	0	1	0	4	0	2	1	0	1	0	1	0
1	0	0	2	0	0	1	1	0	0	0	1	3	2
1	0	0	1	0	0	1	0	0	1	0	2	3	1
1	0	0	1	0	0	0	2	1	0	0	1	1	1
1	0	0	1	0	0	0	1	0	0	1	1	2	2
1	0	0	1	0	0	0	0	0	2	2	1	1	1
2	0	0	0	3	3	3	3	2	2	0	0	0	0
2	0	0	0	2	2	2	2	2	0	11	0	0	0
1	0	0	0	1	1	1	1	1	0	0	0	1	0
4	0	0	0	4	8	6	18	4	0	0	0	0	6
3	0	0	0	3	4	3	7	0	4	6	0	0	0
1	0	0	0	1	1	1	3	0	1	0	0	1	0
2	0	0	0	2	2	2	10	0	2	0	0	0	2
1	0	0	0	1	2	3	1	0	0	1	5	0	0
1	0	0	0	1	1	1	1	0	0	1	0	0	1
3	0	0	0	5	8	12	7	0	0	0	14	6	0
1	0	0	0	1	2	2	4	0	0	0	2	0	1
1	0	0	0	1	2	1	0	1	1	2	0	0	0
1	0	0	0	1	1	1	0	1	1	0	1	0	0
2	0	0	0	2	2	2	0	2	0	0	2	2	0
2	0	0	0	2	4	6	0	0	2	2	0	0	44
1	0	0	0	1	1	1	0	0	0	1	3	1	0
1	0	0	0	2	1	0	0	0	1	1	0	1	1
1	0	0	0	1	0	1	1	1	1	0	0	0	1
1	0	0	0	1	0	1	2	0	0	1	1	1	0
1	0	0	0	1	0	1	1	0	0	0	1	2	1
1	0	0	0	1	0	1	0	0	1	1	3	2	0
1	0	0	0	1	0	0	2	1	0	1	1	0	2
1	0	0	0	1	0	0	3	0	1	1	0	1	1
2	0	0	0	2	0	0	0	2	2	2	2	2	0
1	0	0	0	1	0	0	0	0	1	1	3	4	1
13	0	0	0	0	15	14	37	14	19	26	0	0	0
2	0	0	0	0	2	3	3	2	2	0	2	0	0
1	0	0	0	0	27	22	2	1	1	0	0	1	0
8	0	0	0	0	10	10	19	8	8	0	0	0	9
3	0	0	0	0	3	4	6	3	0	3	4	0	0
1	0	0	0	0	1	1	1	1	0	1	0	1	0
5	0	0	0	0	14	7	16	5	0	9	0	0	7
6	0	0	0	0	6	8	15	6	0	0	6	6	0
1	0	0	0	0	1	1	1	1	0	0	1	0	1
2	0	0	0	0	2	2	2	2	0	0	0	2	2
2	0	0	0	0	3	4	5	0	2	2	3	0	0
2	0	0	0	0	2	2	2	0	3	3	0	3	0
2	0	0	0	0	2	2	4	0	4	4	0	0	4
13	0	0	0	0	19	17	46	0	13	0	15	15	0
8	0	0	0	0	21	12	25	0	0	10	12	14	0
1	0	0	0	0	1	1	4	0	0	1	1	0	1
5	0	0	0	0	6	8	13	0	0	0	5	5	5
1	0	0	0	0	3	2	0	1	1	0	0	1	1
2	0	0	0	0	2	3	0	2	0	2	4	2	0
4	0	0	0	0	4	4	0	4	0	0	7	4	96
4	0	0	0	0	4	4	0	0	5	6	8	5	0
1	0	0	0	0	2	1	0	0	1	0	1	1	1
3	0	0	0	0	9	8	0	0	0	20	31	13	5
1	0	0	0	0	2	0	1	0	1	0	2	1	3
1	0	0	0	0	1	0	0	1	0	1	1	1	1
1	0	0	0	0	0	1	2	1	1	0	1	1	0
1	0	0	0	0	0	2	3	1	0	2	1	1	0
3	0	0	0	0	0	5	5	3	0	0	4	3	3
2	0	0	0	0	0	0	7	4	6	3	11	6	0
2	0	0	0	0	0	0	3	3	7	0	7	11	10
2	0	0	0	0	0	0	5	2	0	3	3	2	4
3	0	0	0	0	0	0	6	0	24	5	10	70	15
2	0	0	0	0	0	0	0	2	2	3	2	2	2
30	42	44	48	44	43	39	72	0	0	0	0	0	0
6	10	12	17	13	14	13	0	8	0	0	0	0	0
11	32	33	37	18	12	13	0	0	19	0	0	0	0
4	4	5	4	5	5	5	0	0	0	4	0	0	0
2	4	5	3	4	4	2	0	0	0	0	0	2	0
3	4	4	5	3	4	4	0	0	0	0	0	0	3
3	9	6	17	4	3	0	10	5	0	0	0	0	0
1	1	1	2	1	1	0	0	1	0	1	0	0	0
1	1	1	1	1	1	0	0	0	0	5	2	0	0
1	1	3	2	2	1	0	0	0	0	0	0	1	1
3	4	4	4	3	0	4	7	3	0	0	0	0	0
2	2	3	3	2	0	2	3	0	2	0	0	0	0
1	1	1	1	1	0	1	0	1	0	1	0	0	0
1	1	4	1	1	0	4	0	1	0	0	0	0	1
1	1	1	1	2	0	2	0	0	0	0	1	0	2
7	14	11	12	8	0	0	24	8	8	0	0	0	0
1	2	1	1	1	0	0	2	1	0	2	0	0	0
6	10	10	9	6	0	0	10	7	0	0	0	0	7
7	9	11	10	8	0	0	11	0	13	9	0	0	0
4	7	4	5	15	0	0	9	0	21	0	29	0	0
1	1	2	1	1	0	0	2	0	2	0	0	1	0
4	5	4	8	4	0	0	10	0	4	0	0	0	29
1	1	1	1	2	0	0	1	0	0	1	1	0	0
2	2	2	3	2	0	0	5	0	0	2	0	2	0
1	2	2	2	1	0	0	7	0	0	1	0	0	1
5	14	15	13	5	0	0	15	0	0	0	7	5	0
3	4	4	4	3	0	0	20	0	0	0	4	0	7
1	2	3	1	1	0	0	2	0	0	0	0	1	1
2	3	5	3	2	0	0	0	4	2	3	0	0	0
1	49	1	1	3	0	0	0	1	3	0	15	0	0
3	6	5	5	3	0	0	0	3	3	0	0	0	4
2	3	2	2	2	0	0	0	2	0	3	0	2	0
2	3	4	3	2	0	0	0	2	0	3	0	0	2
2	2	3	2	2	0	0	0	2	0	0	3	2	0
1	1	1	1	1	0	0	0	1	0	0	0	1	1
2	15	11	7	18	0	0	0	0	5	27	3	0	0
1	3	2	3	1	0	0	0	0	1	1	0	1	0
6	7	7	13	9	0	0	0	0	6	0	6	6	0
2	2	3	2	2	0	0	0	0	0	3	2	2	0
2	3	4	3	2	0	0	0	0	0	2	3	0	2
7	8	9	7	0	7	7	15	8	0	0	0	0	0
5	7	9	7	0	6	6	11	0	15	0	0	0	0
2	2	2	2	0	2	3	4	0	0	3	0	0	0
1	2	2	1	0	2	3	3	0	0	0	0	0	1
1	1	2	1	0	1	1	0	1	1	0	0	0	0
2	16	16	4	0	2	2	0	2	0	0	6	0	0
2	3	3	5	0	2	2	0	0	2	4	0	0	0
1	1	3	6	0	1	1	0	0	6	0	1	0	0
1	1	1	1	0	1	1	0	0	0	1	0	1	0
3	5	6	4	0	6	5	0	0	0	0	7	3	0
1	1	1	1	0	1	1	0	0	0	0	0	1	1
1	1	1	1	0	0	2	4	1	0	0	0	0	1
1	2	1	2	0	0	1	0	1	2	1	0	0	0
1	2	1	2	0	0	1	0	0	3	0	2	0	1
1	1	1	2	0	0	1	0	0	0	1	2	1	0
1	1	1	1	0	0	1	0	0	0	0	1	2	1
1	2	3	2	0	0	0	1	1	1	0	3	0	0
2	2	3	3	0	0	0	3	2	2	0	0	0	2
1	1	1	1	0	0	0	5	1	0	1	0	0	1
1	1	1	1	0	0	0	3	1	0	0	1	1	0
1	1	1	1	0	0	0	1	0	1	1	1	0	0
2	2	3	3	0	0	0	7	0	0	8	3	2	0
1	1	2	1	0	0	0	0	1	1	1	0	0	1
1	1	2	1	0	0	0	0	1	0	0	1	1	1
3	7	7	12	0	0	0	0	0	4	5	4	4	0
2	2	2	0	2	4	4	4	2	0	0	0	0	0
1	1	1	0	1	1	1	2	0	1	0	0	0	0
2	2	3	0	2	2	2	3	0	0	2	0	0	0
1	2	1	0	1	1	1	2	0	0	0	0	1	0
1	1	1	0	1	2	1	2	0	0	0	0	0	1
1	1	1	0	1	1	1	0	1	0	2	0	0	0
1	2	1	0	1	1	1	0	1	0	0	1	0	0
1	1	1	0	2	1	1	0	1	0	0	0	0	2
1	1	1	0	1	5	3	0	0	1	2	0	0	0
1	2	2	0	1	1	1	0	0	0	1	1	0	0
1	1	2	0	1	1	1	0	0	0	0	2	1	0
1	1	1	0	1	1	0	2	0	0	1	0	0	1
1	1	1	0	1	0	1	2	1	0	1	0	0	0
2	3	3	0	2	0	2	4	2	0	0	0	0	2
1	2	1	0	1	0	1	1	0	0	1	0	0	1
1	1	1	0	1	0	1	1	0	0	0	1	1	0
1	1	2	0	1	0	1	0	1	1	1	0	0	0
1	1	2	0	6	0	0	1	0	0	1	1	1	0
1	1	1	0	1	0	0	0	0	1	1	1	1	0
1	1	3	0	0	1	1	6	1	0	0	0	1	0
1	1	1	0	0	1	1	3	1	0	0	0	0	1
1	1	2	0	0	1	1	2	0	1	1	0	0	0
1	1	2	0	0	1	1	1	0	0	2	0	1	0
2	2	3	0	0	2	2	2	0	0	2	0	0	2
1	1	1	0	0	1	1	0	1	1	1	0	0	0
1	1	1	0	0	1	1	0	1	0	0	1	1	0
1	1	1	0	0	1	1	0	0	1	1	1	0	0
1	1	1	0	0	1	0	0	1	0	0	1	1	1
1	1	1	0	0	0	1	1	1	0	1	1	0	0
1	1	2	0	0	0	1	1	0	0	2	1	1	0
1	1	1	0	0	0	1	2	0	0	1	1	0	2
1	1	2	0	0	0	4	0	1	0	0	1	1	2
1	1	1	0	0	0	0	1	1	0	1	1	1	0
1	2	1	0	0	0	0	4	1	0	0	4	2	1
1	1	1	0	0	0	0	1	0	1	0	1	1	1
1	1	2	0	0	0	0	2	0	0	2	1	1	1
3	4	0	5	3	3	3	13	4	0	0	0	0	0
3	4	0	6	3	3	3	6	0	11	0	0	0	0
3	4	0	18	3	3	3	13	0	0	6	0	0	0
3	3	0	3	3	9	4	8	0	0	0	0	0	4
1	1	0	1	1	4	1	0	1	1	0	0	0	0
1	1	0	3	1	1	1	0	0	0	0	1	1	0
1	1	0	1	1	1	0	1	1	1	0	0	0	0
1	1	0	7	1	0	1	1	1	1	0	0	0	0
1	2	0	2	1	0	1	6	1	0	0	1	0	0
1	1	0	1	1	0	1	1	0	1	1	0	0	0
1	1	0	1	1	0	1	1	0	1	0	0	0	1
1	1	0	1	1	0	2	0	1	0	1	1	0	0
1	1	0	1	2	0	0	2	1	1	0	0	1	0
1	2	0	2	1	0	0	3	0	1	1	0	0	1
2	2	0	3	2	0	0	3	0	4	0	2	2	0
2	2	0	2	2	0	0	2	0	0	3	2	2	0
1	1	0	1	1	0	0	0	1	1	0	1	1	0
2	3	0	4	2	0	0	0	0	5	5	8	5	0
1	2	0	1	1	0	0	0	0	1	2	0	1	1
1	1	0	1	1	0	0	0	0	1	0	1	2	2
1	1	0	1	0	1	1	1	1	1	0	0	0	0
1	2	0	1	0	1	1	1	0	1	1	0	0	0
1	1	0	1	0	1	3	2	0	1	0	0	0	1
1	1	0	1	0	1	1	2	0	0	0	3	1	0
1	1	0	1	0	1	1	1	0	0	0	0	1	1
1	1	0	1	0	1	1	0	1	1	1	0	0	0
2	2	0	2	0	2	3	0	0	2	3	0	3	0
1	1	0	1	0	0	1	0	0	4	3	3	2	0
1	1	0	1	0	0	1	0	0	0	1	1	2	2
1	1	0	1	0	0	0	1	0	14	1	2	1	0
1	1	0	1	0	0	0	1	0	1	0	1	1	1
1	2	0	0	1	1	1	4	1	1	0	0	0	0
1	1	0	0	2	2	1	2	0	1	0	0	0	1
1	1	0	0	1	1	1	3	0	0	2	0	0	2
1	1	0	0	1	0	0	7	1	1	1	0	0	1
1	1	0	0	1	0	0	0	1	1	1	1	0	1
1	1	0	0	1	0	0	0	0	1	1	3	2	3
1	1	0	0	0	1	1	1	1	0	0	1	0	2
1	1	0	0	0	1	1	9	0	4	2	1	0	0
2	3	0	0	0	3	3	4	0	0	0	3	2	2
1	1	0	0	0	1	3	0	1	1	1	0	0	1
1	2	0	0	0	0	0	1	0	1	1	1	1	1
1	0	1	1	1	1	1	7	1	0	0	0	0	0
1	0	1	1	1	1	1	2	0	1	0	0	0	0
3	0	3	3	6	5	6	13	0	0	0	0	0	13
1	0	1	1	1	5	3	0	1	0	1	0	0	0
1	0	1	2	10	1	0	1	0	15	5	0	0	0
1	0	2	2	2	1	0	1	0	0	0	1	1	0
1	0	2	1	1	1	0	3	0	0	0	0	1	2
1	0	1	1	1	0	1	5	1	0	1	0	0	0
1	0	1	1	1	0	1	3	1	0	0	0	0	1
3	0	3	4	3	0	0	9	3	0	0	4	4	0
1	0	2	1	2	0	0	1	1	0	0	0	1	1
1	0	3	1	1	0	0	3	0	0	1	0	1	1
2	0	15	2	3	0	0	6	0	0	0	2	5	2
1	0	1	1	1	0	0	0	1	1	1	0	0	1
1	0	1	1	1	0	0	0	1	0	1	1	1	0
1	0	1	1	1	0	0	0	0	0	2	1	1	1
2	0	2	2	0	2	2	3	2	3	0	0	0	0
1	0	1	1	0	3	1	4	1	0	1	0	0	0
3	0	4	3	0	3	3	9	3	0	0	0	0	4
2	0	4	2	0	4	6	2	0	3	2	0	0	0
1	0	2	2	0	1	1	2	0	1	0	0	0	1
1	0	1	3	0	1	1	3	0	0	0	2	1	0
1	0	1	1	0	2	1	1	0	0	0	1	0	1
1	0	1	1	0	1	2	0	0	1	0	1	1	0
1	0	1	1	0	1	1	0	0	0	1	2	1	0
1	0	2	2	0	1	0	3	1	0	0	1	0	1
1	0	1	1	0	1	0	1	0	1	0	0	1	1
2	0	8	4	0	0	2	4	0	0	0	4	4	2
1	0	1	0	1	1	1	3	1	0	0	0	0	1
1	0	2	0	1	1	1	2	0	0	1	1	0	0
1	0	1	0	1	1	1	6	0	0	0	3	1	0
1	0	1	0	1	1	1	0	1	0	1	0	0	1
1	0	1	0	1	1	1	0	0	0	0	2	2	3
1	0	1	0	1	1	0	1	0	1	0	1	0	2
1	0	1	0	1	0	1	1	0	4	0	1	1	0
1	0	1	0	1	0	1	1	0	0	0	1	1	1
1	0	1	0	1	0	0	1	1	0	1	1	0	1
1	0	1	0	2	0	0	3	1	0	0	1	1	1
1	0	2	0	1	0	0	1	0	1	1	2	1	0
1	0	1	0	2	0	0	1	0	0	2	1	1	1
1	0	1	0	0	2	2	1	3	0	0	6	2	0
1	0	1	0	0	1	1	1	1	0	0	0	1	1
1	0	1	0	0	6	2	3	0	1	1	1	0	0
1	0	1	0	0	1	1	3	0	1	0	0	1	1
1	0	1	0	0	1	1	2	0	0	0	1	1	1
1	0	1	0	0	1	1	0	0	1	1	1	1	0
1	0	2	0	0	1	2	0	0	1	0	1	1	1
1	0	2	0	0	0	0	10	1	0	3	1	1	1
1	0	0	2	1	3	2	2	1	1	0	0	0	0
1	0	0	2	1	1	1	2	1	0	0	0	0	1
1	0	0	2	1	1	1	1	0	1	0	0	0	1
1	0	0	1	1	3	4	2	0	0	0	1	1	0
1	0	0	1	1	1	1	1	0	0	0	0	1	2
1	0	0	2	1	1	1	0	1	1	1	0	0	0
1	0	0	1	1	1	1	0	1	1	0	1	0	0
1	0	0	1	1	1	2	0	1	0	0	1	1	0
1	0	0	1	1	1	1	0	0	1	0	1	1	0
1	0	0	1	1	1	0	1	0	1	0	1	0	1
1	0	0	1	1	0	1	4	4	1	1	0	0	0
1	0	0	1	1	0	1	2	0	0	1	1	1	0
2	0	0	2	0	2	4	4	0	2	0	2	0	3
1	0	0	1	0	1	1	2	0	0	1	1	0	1
2	0	0	4	0	7	4	10	0	0	0	2	2	3
1	0	0	1	0	1	0	3	1	0	1	2	1	0
1	0	0	1	0	1	0	1	1	0	0	1	1	1
1	0	0	2	0	0	0	1	1	1	2	0	1	1
1	0	0	1	0	0	0	1	0	1	1	1	1	1
1	0	0	0	1	2	2	1	1	1	2	0	0	0
4	0	0	0	5	4	4	10	4	4	0	0	0	4
1	0	0	0	1	1	1	3	1	0	1	0	0	1
3	0	0	0	3	8	6	15	3	0	0	5	3	0
1	0	0	0	1	1	2	1	1	0	0	1	0	1
1	0	0	0	2	1	1	1	1	0	0	0	1	2
1	0	0	0	1	1	1	3	0	1	1	1	0	0
1	0	0	0	1	1	1	4	0	1	0	1	1	0
1	0	0	0	1	1	2	1	0	1	0	2	0	1
2	0	0	0	2	2	2	4	0	0	2	3	2	0
1	0	0	0	1	1	1	1	0	0	0	2	1	4
1	0	0	0	1	1	1	0	0	1	1	0	1	1
1	0	0	0	1	1	1	0	0	0	1	1	1	1
1	0	0	0	3	1	0	9	0	1	2	5	2	0
2	0	0	0	2	0	2	3	2	0	0	3	3	4
1	0	0	0	1	0	1	1	0	1	1	1	1	0
1	0	0	0	1	0	0	2	1	2	1	1	1	0
1	0	0	0	1	0	0	2	1	0	1	1	1	1
3	0	0	0	3	0	0	6	0	4	6	4	5	9
1	0	0	0	1	0	0	0	1	1	6	1	30	1
2	0	0	0	0	2	2	3	2	4	2	2	0	0
3	0	0	0	0	6	3	5	3	3	5	0	3	0
3	0	0	0	0	5	5	13	3	8	3	0	0	3
5	0	0	0	0	8	7	21	6	5	0	7	6	0
1	0	0	0	0	1	1	1	1	2	0	1	0	3
3	0	0	0	0	3	3	7	3	3	0	0	3	4
8	0	0	0	0	13	10	11	9	0	14	12	11	0
1	0	0	0	0	2	1	2	1	0	1	3	0	1
2	0	0	0	0	2	2	2	2	0	2	0	2	2
7	0	0	0	0	8	9	11	7	0	0	7	7	8
8	0	0	0	0	20	18	111	0	20	18	12	11	0
1	0	0	0	0	2	1	5	0	1	1	1	0	1
1	0	0	0	0	2	2	8	0	1	2	0	1	1
5	0	0	0	0	8	6	9	0	13	0	6	6	8
2	0	0	0	0	2	2	4	0	0	3	4	2	3
4	0	0	0	0	5	5	0	4	6	5	6	6	0
1	0	0	0	0	1	1	0	1	1	1	1	0	1
1	0	0	0	0	1	1	0	1	1	2	0	2	2
2	0	0	0	0	3	7	0	2	0	2	2	2	7
2	0	0	0	0	2	2	0	0	3	2	2	2	2
1	0	0	0	0	1	0	1	1	1	2	1	1	0
1	0	0	0	0	1	0	2	2	0	1	1	1	1
1	0	0	0	0	1	0	3	0	1	1	1	1	1
3	0	0	0	0	0	3	9	3	3	3	8	3	0
1	0	0	0	0	0	1	3	1	0	1	1	1	2
2	0	0	0	0	0	0	7	2	2	5	2	2	3
20	30	33	33	34	27	24	50	21	0	0	0	0	0
26	45	50	50	31	37	29	69	0	47	0	0	0	0
11	15	14	19	11	11	13	37	0	0	17	0	0	0
2	3	3	3	4	7	2	11	0	0	0	2	0	0
2	2	2	3	2	2	2	4	0	0	0	0	2	0
19	36	47	46	21	50	31	61	0	0	0	0	0	21
5	6	5	7	5	5	7	0	5	5	0	0	0	0
1	1	1	1	1	1	1	0	1	0	1	0	0	0
5	9	10	8	6	6	8	0	6	0	0	0	0	11
7	13	12	18	7	23	12	0	0	16	10	0	0	0
1	1	2	3	1	2	2	0	0	24	0	7	0	0
3	4	4	3	3	4	4	0	0	3	0	0	0	4
1	1	2	2	1	1	1	0	0	0	1	0	0	1
5	6	7	10	9	6	6	0	0	0	0	11	6	0
3	4	3	3	3	5	0	6	3	3	0	0	0	0
1	1	1	1	1	1	0	2	1	0	1	0	0	0
1	1	1	1	1	1	0	1	0	18	6	0	0	0
1	2	3	3	1	1	0	16	0	1	0	0	0	1
1	1	1	1	1	1	0	1	0	0	0	2	1	0
2	2	3	3	2	2	0	3	0	0	0	2	0	3
1	1	1	1	1	1	0	0	0	0	0	1	1	1
3	4	3	4	4	0	4	7	3	3	0	0	0	0
6	8	8	10	8	0	6	13	6	0	0	0	0	9
2	4	4	4	2	0	2	2	0	2	2	0	0	0
1	1	2	1	2	0	1	1	0	1	0	0	0	5
1	1	2	1	1	0	1	2	0	0	1	0	0	1
1	2	1	1	1	0	1	3	0	0	0	1	1	0
2	2	2	2	2	0	2	0	2	0	0	2	2	0
2	7	3	4	2	0	0	9	3	3	4	0	0	0
2	2	3	2	2	0	0	9	2	2	0	0	0	3
5	7	7	7	5	0	0	15	5	0	8	0	0	7
3	6	5	4	3	0	0	6	3	0	0	3	3	0
1	1	1	1	1	0	0	3	0	1	1	1	0	0
1	1	1	1	1	0	0	2	0	3	3	0	0	2
6	8	7	15	15	0	0	16	0	7	0	6	7	0
7	8	13	9	8	0	0	14	0	0	11	14	9	0
2	3	5	3	2	0	0	6	0	0	2	2	0	3
1	2	3	2	2	0	0	8	0	0	1	0	1	1
2	2	16	2	2	0	0	2	0	0	0	4	2	2
1	5	1	2	2	0	0	0	1	34	1	4	0	0
2	6	9	5	2	0	0	0	3	2	3	0	0	5
4	5	9	5	4	0	0	0	4	0	6	5	4	0
1	1	1	1	1	0	0	0	1	0	0	2	1	1
6	9	10	10	7	0	0	0	0	10	6	11	9	0
1	2	2	2	1	0	0	0	0	1	0	1	1	2
1	1	1	1	1	0	0	0	0	0	1	1	1	1
4	6	8	11	0	8	6	8	4	7	0	0	0	0
2	2	2	4	0	2	2	6	2	0	2	0	0	0
7	11	10	9	0	9	10	15	7	0	0	0	0	13
2	3	3	3	0	5	13	5	0	2	4	0	0	0
2	6	5	19	0	3	2	21	0	14	0	0	3	0
3	4	5	4	0	3	4	4	0	3	0	0	0	3
2	3	2	3	0	2	2	3	0	0	2	0	0	2
4	5	6	6	0	5	6	8	0	0	0	6	4	0
1	1	1	1	0	1	1	1	0	0	0	2	0	1
2	2	2	2	0	2	2	3	0	0	0	0	2	3
1	2	1	2	0	2	1	0	3	3	0	1	0	0
2	2	3	2	0	2	3	0	2	2	0	0	0	3
1	1	2	3	0	1	1	0	1	0	2	0	0	1
1	2	1	3	0	4	1	0	0	1	0	1	1	0
1	2	1	2	0	1	1	0	0	0	0	1	2	1
1	1	3	1	0	0	1	1	1	0	1	0	0	1
1	1	1	1	0	0	3	1	0	1	0	1	1	0
1	1	1	1	0	0	1	2	0	0	0	4	2	2
1	1	1	1	0	0	1	0	0	0	1	1	3	1
1	1	2	4	0	0	0	2	1	2	1	0	1	0
3	5	8	4	0	0	0	19	6	3	0	5	4	0
1	1	2	1	0	0	0	5	1	1	0	1	0	1
2	4	3	3	0	0	0	6	2	0	2	3	3	0
1	1	1	1	0	0	0	4	1	0	0	1	1	1
4	6	8	7	0	0	0	11	0	6	4	4	4	0
1	1	1	1	0	0	0	3	0	1	0	1	2	2
3	4	5	4	0	0	0	6	0	0	6	3	3	3
2	2	4	4	0	0	0	0	2	2	0	4	2	2
1	1	1	3	0	0	0	0	1	0	1	2	1	1
1	1	1	1	0	0	0	0	0	1	1	1	1	1
2	3	3	0	2	2	2	6	2	2	0	0	0	0
3	3	3	0	4	3	3	7	3	0	3	0	0	0
1	1	1	0	1	1	1	1	1	0	0	1	0	0
4	5	5	0	5	10	8	11	4	0	0	0	0	6
4	6	6	0	5	8	7	7	0	12	8	0	0	0
1	1	1	0	1	1	1	1	0	1	0	3	0	0
1	1	1	0	1	1	2	1	0	0	1	0	0	1
2	3	2	0	2	2	4	8	0	0	0	3	2	0
1	1	2	0	1	1	1	1	0	0	0	0	1	1
2	3	3	0	2	2	2	0	2	2	0	0	0	2
1	1	2	0	1	1	1	0	1	0	0	0	1	2
1	2	2	0	1	1	1	0	0	1	0	1	1	0
1	1	1	0	5	2	0	2	1	0	1	0	1	0
1	1	1	0	1	1	0	1	0	1	2	0	1	0
1	1	1	0	1	0	1	2	1	0	0	1	1	0
1	2	1	0	1	0	1	1	0	0	1	1	0	1
1	1	2	0	1	0	1	0	1	0	1	0	2	1
1	2	1	0	1	0	0	2	1	2	2	0	0	1
1	1	1	0	6	0	0	1	0	13	3	1	11	0
1	1	1	0	1	0	0	0	1	0	1	6	2	2
1	1	2	0	1	0	0	0	0	1	1	1	1	1
1	2	2	0	0	1	2	3	1	1	1	0	0	0
1	2	2	0	0	2	6	4	2	0	5	0	3	0
4	5	6	0	0	4	8	22	4	0	7	0	0	4
3	3	4	0	0	3	3	4	3	0	0	3	3	0
2	2	3	0	0	2	5	3	2	0	0	3	0	2
1	1	1	0	0	1	1	1	1	0	0	0	1	2
1	2	1	0	0	1	1	2	0	1	1	0	0	1
1	1	2	0	0	1	1	7	0	1	0	1	0	1
1	1	1	0	0	2	1	2	0	0	1	3	2	0
2	2	4	0	0	2	3	5	0	0	2	0	2	3
2	3	2	0	0	2	2	9	0	0	0	2	2	2
1	1	1	0	0	0	1	9	1	1	1	0	0	2
1	2	2	0	0	0	2	3	1	1	0	1	1	0
1	1	1	0	0	0	1	1	1	0	2	1	1	0
1	1	2	0	0	0	1	2	1	0	1	0	1	2
1	1	1	0	0	0	0	10	1	1	0	1	1	2
1	1	1	0	0	0	0	1	1	0	1	2	1	3
1	2	0	3	1	4	2	4	1	1	0	0	0	0
1	1	0	2	1	1	1	2	1	0	1	0	0	0
1	1	0	2	1	3	1	10	1	0	0	0	1	0
4	4	0	5	4	14	10	19	4	0	0	0	0	5
5	6	0	11	5	6	6	15	0	5	7	0	0	0
3	4	0	5	3	3	3	4	0	3	0	0	0	3
1	1	0	1	1	1	1	1	0	0	2	1	0	0
3	3	0	4	4	3	3	5	0	0	4	0	0	4
1	1	0	1	1	1	1	1	0	0	0	1	1	0
1	1	0	1	1	1	1	1	0	0	0	2	0	2
1	1	0	3	1	2	2	0	1	1	3	0	0	0
1	1	0	1	1	1	1	0	1	1	0	0	0	2
1	1	0	2	1	1	1	0	0	1	0	1	1	0
2	2	0	2	2	2	2	0	0	0	0	2	2	2
1	1	0	1	1	1	0	2	1	0	2	0	1	0
1	1	0	1	1	0	1	3	1	1	0	0	0	1
1	1	0	1	1	0	1	4	0	0	1	1	1	0
1	1	0	1	1	0	0	2	1	1	1	2	0	0
1	1	0	1	1	0	0	9	1	1	1	0	0	1
2	3	0	2	3	0	0	3	0	3	2	4	2	0
2	2	0	3	0	3	2	3	2	2	2	0	0	0
1	1	0	2	0	1	1	2	0	0	1	1	1	0
2	3	0	2	0	2	3	5	0	0	0	2	2	3
1	1	0	1	0	1	1	0	1	1	0	1	1	0
1	1	0	1	0	1	1	0	0	1	1	2	1	0
1	3	0	1	0	0	1	2	1	0	1	1	1	0
1	1	0	1	0	0	1	1	1	0	0	1	1	1
1	1	0	1	0	0	0	2	3	0	3	2	1	2
1	1	0	1	0	0	0	1	0	2	1	3	3	3
1	2	0	0	1	1	1	2	1	0	0	1	1	0
1	1	0	0	1	1	1	1	1	0	0	1	0	1
2	2	0	0	2	5	4	8	0	2	0	3	2	0
1	1	0	0	1	1	0	2	0	1	1	1	1	0
1	1	0	0	5	0	1	1	2	3	0	2	3	0
2	2	0	0	2	0	8	2	2	0	0	2	2	3
1	1	0	0	1	0	2	0	1	1	0	1	1	1
1	1	0	0	1	0	0	3	1	1	2	1	1	0
2	2	0	0	2	0	0	2	2	2	0	4	2	2
1	1	0	0	0	5	2	2	1	1	3	0	0	1
1	1	0	0	0	1	1	3	1	0	1	1	1	0
1	2	0	0	0	4	1	12	1	0	0	1	1	1
1	1	0	0	0	0	1	2	1	1	0	2	2	1
2	0	2	2	5	6	3	8	2	4	0	0	0	0
3	0	6	5	5	3	3	10	4	0	4	0	0	0
1	0	1	1	1	1	1	1	3	0	0	0	0	2
3	0	4	4	3	4	10	6	0	4	4	0	0	0
1	0	2	1	1	5	1	1	0	1	0	0	0	1
1	0	1	1	1	1	1	1	0	0	0	1	1	0
1	0	2	3	1	1	1	1	0	0	0	1	0	1
1	0	1	1	1	0	1	0	1	0	0	1	1	2
1	0	1	1	1	0	0	1	1	1	2	1	0	0
1	0	2	1	1	0	0	3	0	1	0	1	1	1
1	0	5	1	1	0	0	1	0	0	1	1	1	1
1	0	1	1	0	1	1	1	2	1	0	0	0	5
1	0	3	2	0	1	1	1	1	0	0	1	1	0
1	0	2	1	0	1	1	2	0	0	1	1	1	0
1	0	1	2	0	1	1	5	0	0	1	0	1	1
9	0	12	11	0	13	9	23	0	0	0	11	11	10
1	0	3	3	0	4	0	6	0	1	0	2	1	2
1	0	2	2	0	0	1	1	1	0	0	1	1	1
1	0	1	1	0	0	0	2	1	0	2	1	1	1
1	0	1	0	1	1	1	6	1	1	1	0	0	0
3	0	5	0	3	3	3	9	3	0	0	0	3	4
1	0	1	0	1	1	1	2	0	1	1	0	0	2
1	0	1	0	1	1	1	4	0	0	1	2	1	0
1	0	1	0	1	1	1	2	0	0	1	2	0	1
2	0	2	0	2	3	3	12	0	0	0	4	2	2
1	0	3	0	1	1	0	1	1	1	0	2	0	1
2	0	2	0	2	0	3	10	2	0	0	5	2	2
1	0	1	0	1	0	0	11	1	0	1	3	1	2
1	0	1	0	0	7	5	12	1	0	0	1	1	1
1	0	1	0	0	1	1	2	0	1	0	2	1	2
2	0	3	0	0	2	0	12	2	0	2	3	2	3
1	0	1	0	0	0	8	2	1	0	1	1	1	1
1	0	0	2	1	1	1	2	1	0	1	3	0	0
1	0	0	1	1	1	1	1	1	0	1	0	0	1
1	0	0	1	1	3	2	7	0	1	2	0	0	1
1	0	0	1	1	1	1	3	0	0	0	1	1	1
1	0	0	2	1	1	1	0	1	0	0	1	1	1
1	0	0	1	2	0	1	1	1	0	0	1	2	1
1	0	0	1	1	0	2	3	0	0	1	1	2	1
1	0	0	1	0	1	1	9	1	1	0	1	1	0
2	0	0	2	0	3	3	10	2	0	0	4	2	2
1	0	0	1	0	3	1	1	0	0	1	1	1	1
2	0	0	0	2	6	2	5	2	2	3	0	0	2
2	0	0	0	2	2	4	9	2	2	0	5	2	0
1	0	0	0	1	1	1	2	1	1	0	1	0	1
1	0	0	0	1	1	1	2	1	0	1	1	0	1
1	0	0	0	2	2	1	1	1	0	1	0	1	1
7	0	0	0	8	8	9	20	8	0	0	8	7	7
5	0	0	0	5	9	6	11	0	8	11	13	5	0
1	0	0	0	1	2	1	1	0	1	1	0	1	1
2	0	0	0	2	2	2	2	0	2	0	2	2	2
2	0	0	0	2	3	4	8	0	0	2	3	2	2
2	0	0	0	2	2	4	0	2	3	2	3	2	0
1	0	0	0	1	1	1	0	1	1	0	2	2	1
1	0	0	0	1	4	5	0	0	1	2	1	1	1
1	0	0	0	8	1	0	1	0	2	3	3	2	1
1	0	0	0	1	0	1	2	1	1	2	1	1	0
1	0	0	0	1	0	4	5	2	1	0	1	1	1
3	0	0	0	3	0	0	14	3	3	6	9	5	3
13	0	0	0	0	15	14	35	14	42	18	24	19	0
1	0	0	0	0	3	2	5	1	1	1	0	1	1
10	0	0	0	0	21	15	42	13	20	0	19	14	12
11	0	0	0	0	13	16	25	11	0	14	14	12	11
5	0	0	0	0	5	6	14	0	8	5	12	11	5
2	0	0	0	0	2	2	0	2	3	3	2	2	2
2	0	0	0	0	0	4	7	2	2	2	2	2	2
32	49	50	51	32	65	41	78	39	34	0	0	0	0
19	24	36	33	22	30	35	48	19	0	26	0	0	0
2	2	3	4	6	2	7	11	2	0	0	2	0	0
3	5	6	8	3	4	4	6	6	0	0	0	4	0
35	53	61	53	67	61	52	107	37	0	0	0	0	48
18	28	26	36	25	24	26	51	0	25	34	0	0	0
4	11	11	11	7	7	11	8	0	14	0	8	0	0
2	2	3	3	3	2	2	4	0	4	0	0	2	0
17	29	29	34	17	104	120	57	0	103	0	0	0	40
2	2	2	2	2	6	2	4	0	0	3	2	0	0
9	23	21	25	14	16	22	23	0	0	14	0	0	13
10	17	14	16	11	12	11	21	0	0	0	11	11	0
3	4	3	4	3	3	4	9	0	0	0	3	0	3
5	6	5	6	5	11	8	8	0	0	0	0	5	5
4	9	7	10	4	5	5	0	4	4	7	0	0	0
3	5	6	5	4	7	3	0	5	3	0	0	0	4
1	2	2	2	1	3	2	0	1	0	2	1	0	0
3	5	6	9	3	7	3	0	3	0	4	0	0	7
1	1	1	1	1	1	1	0	1	0	0	0	1	1
2	4	4	3	25	2	4	0	0	6	8	4	0	0
2	3	3	3	2	2	2	0	0	2	3	0	0	2
5	8	7	12	8	8	6	0	0	16	0	8	6	0
3	4	4	4	3	4	8	0	0	0	0	7	4	3
1	1	2	1	1	2	0	1	1	1	0	0	0	1
1	1	1	1	1	1	0	1	1	0	1	1	0	0
1	3	2	3	1	1	0	2	1	0	1	0	1	0
1	2	3	1	1	1	0	4	1	0	0	1	0	1
1	1	1	2	1	1	0	1	0	1	1	1	0	0
1	2	1	2	1	1	0	4	0	1	2	0	0	1
1	1	1	1	1	1	0	3	0	1	0	1	1	0
2	3	2	3	2	4	0	6	0	0	2	6	3	0
1	1	1	4	1	1	0	4	0	0	2	1	0	1
1	1	2	1	1	1	0	2	0	0	1	0	1	1
2	2	4	2	2	2	0	4	0	0	0	3	2	3
1	1	1	1	1	1	0	0	1	1	1	0	0	1
1	4	2	3	1	1	0	0	1	1	0	0	1	1
1	2	3	1	1	1	0	0	1	0	2	1	1	0
7	9	9	8	7	0	8	11	7	7	13	0	0	0
4	6	9	5	4	0	4	6	4	4	0	0	0	4
1	3	3	2	1	0	1	3	2	0	3	0	0	2
5	6	10	10	7	0	7	13	5	0	0	5	5	0
2	5	2	3	2	0	3	9	0	2	6	0	0	2
1	1	1	1	1	0	1	1	0	1	0	1	0	1
2	2	2	2	2	0	2	2	0	0	6	3	3	0
6	6	15	6	6	0	8	15	0	0	0	6	9	6
2	2	7	4	8	0	3	0	5	0	3	5	2	0
1	1	1	1	1	0	2	0	0	1	2	1	1	0
1	1	1	1	1	0	1	0	0	5	0	1	1	1
1	1	1	1	1	0	0	1	1	1	1	1	0	0
1	1	1	1	1	0	0	14	1	1	1	0	1	0
3	8	6	10	3	0	0	7	3	3	3	0	0	4
6	9	9	9	6	0	0	14	6	6	0	6	6	0
2	39	28	55	15	0	0	58	2	0	2	41	3	0
1	2	2	2	1	0	0	3	1	0	2	1	0	2
12	17	18	22	14	0	0	32	0	12	15	15	12	0
3	4	6	3	4	0	0	8	0	3	0	6	3	5
6	13	13	22	8	0	0	20	0	0	6	14	8	7
3	5	11	11	6	0	0	0	3	3	5	7	3	0
2	5	3	4	3	0	0	0	3	3	5	3	0	4
1	1	1	1	1	0	0	0	1	1	0	1	1	1
2	4	4	5	2	0	0	0	0	2	2	6	3	2
6	7	8	8	0	10	8	14	6	7	8	0	0	0
2	2	2	2	0	2	2	3	3	2	0	0	2	0
5	9	8	12	0	12	10	15	7	5	0	0	0	12
4	6	6	6	0	4	4	8	4	0	7	0	0	4
5	6	9	7	0	11	11	17	6	0	0	9	6	0
1	1	2	1	0	3	2	2	1	0	0	0	1	1
1	1	3	3	0	1	1	2	0	1	1	1	0	0
2	3	3	3	0	3	3	8	0	2	2	0	0	4
3	8	13	20	0	8	7	13	0	5	0	14	7	0
4	7	7	10	0	6	4	6	0	4	0	0	4	4
5	7	9	6	0	6	5	10	0	0	8	6	6	0
14	18	22	20	0	18	17	62	0	0	0	21	15	18
1	1	1	1	0	1	1	0	1	1	1	0	0	1
2	3	2	3	0	2	2	0	2	0	2	2	2	0
2	4	4	4	0	2	2	0	3	0	0	2	2	2
2	2	3	3	0	3	5	0	0	0	2	2	2	6
1	2	3	2	0	1	0	3	1	1	2	0	1	0
1	2	2	2	0	1	0	2	1	1	0	0	1	1
1	1	1	1	0	0	1	1	1	0	1	0	1	1
1	1	1	2	0	0	3	2	1	0	0	1	1	1
1	1	1	1	0	0	1	5	0	2	0	2	1	1
1	1	2	1	0	0	2	3	0	0	1	1	1	1
1	2	2	1	0	0	1	0	1	1	1	1	1	0
2	2	2	2	0	0	0	33	2	2	5	4	5	0
1	1	1	1	0	0	0	1	2	4	0	5	3	1
3	4	5	3	0	0	0	23	3	0	3	4	3	4
2	3	4	5	0	0	0	17	0	2	3	3	2	2
8	12	13	0	8	9	10	31	9	11	12	0	0	0
4	7	6	0	4	5	4	8	5	4	0	0	0	7
1	1	2	0	2	1	1	3	1	0	1	1	0	0
3	5	4	0	4	4	4	4	3	0	4	0	0	6
2	3	2	0	2	3	2	7	2	0	0	2	2	0
1	1	1	0	1	2	3	4	1	0	0	2	0	1
2	4	4	0	3	5	3	6	2	0	0	0	2	2
1	2	3	0	2	4	1	3	0	1	1	0	1	0
2	4	4	0	7	3	3	6	0	2	3	0	0	2
1	2	2	0	1	2	1	5	0	1	0	0	1	1
2	2	3	0	3	2	2	4	0	0	3	2	2	0
3	5	6	0	3	3	4	15	0	0	4	6	0	3
2	2	4	0	3	2	2	2	0	0	3	0	2	2
6	6	8	0	6	8	9	14	0	0	0	9	6	8
1	1	2	0	1	1	1	0	2	3	5	1	0	0
1	1	1	0	1	2	1	0	1	1	1	0	0	1
1	1	1	0	1	1	1	0	1	1	0	0	1	1
2	2	3	0	2	2	2	0	2	0	5	2	2	0
2	3	4	0	2	2	2	0	2	0	0	2	2	2
1	1	1	0	1	1	1	0	0	0	1	1	1	1
1	1	1	0	1	1	0	14	1	0	0	1	1	2
1	1	3	0	1	1	0	0	1	1	0	2	2	1
1	2	1	0	1	0	1	2	1	1	0	1	1	0
1	1	1	0	1	0	1	1	1	0	2	1	1	0
1	1	14	0	1	0	1	3	0	0	1	1	1	1
1	1	1	0	1	0	1	0	1	1	1	1	1	0
1	5	3	0	2	0	0	6	2	2	3	3	2	0
2	3	3	0	3	0	0	3	2	0	2	2	2	2
1	1	2	0	1	0	0	0	1	1	2	1	1	1
2	4	4	0	0	3	4	11	2	3	6	0	0	3
1	1	1	0	0	1	1	1	1	1	0	1	0	1
1	1	1	0	0	1	1	1	1	1	0	0	1	2
2	2	2	0	0	2	2	3	2	0	3	2	2	0
1	1	1	0	0	1	1	2	1	0	1	0	1	1
8	11	9	0	0	11	9	23	8	0	0	8	8	8
2	2	2	0	0	2	3	4	0	2	0	2	2	2
4	4	9	0	0	8	5	9	0	0	5	4	5	4
1	1	1	0	0	0	1	3	1	1	1	1	0	1
1	2	1	0	0	0	4	1	0	1	1	2	1	1
1	1	1	0	0	0	0	3	1	1	1	2	2	2
7	11	0	14	7	14	10	11	7	7	8	0	0	0
1	1	0	1	1	1	1	4	1	1	0	0	1	0
4	4	0	5	4	10	6	11	5	6	0	0	0	4
4	4	0	4	4	5	4	6	16	0	7	0	0	7
3	3	0	4	4	3	3	4	3	0	0	4	3	0
1	1	0	1	1	5	3	1	1	0	0	0	1	1
2	3	0	3	3	12	5	8	0	2	2	0	2	0
2	2	0	2	2	2	2	11	0	2	2	0	0	2
1	1	0	2	1	2	2	4	0	1	0	1	0	1
3	3	0	5	4	9	6	16	0	6	0	0	5	5
1	1	0	1	1	1	1	1	0	0	1	1	1	0
1	1	0	1	1	1	1	1	0	0	2	1	0	2
5	7	0	8	5	5	5	14	0	0	0	6	5	6
1	1	0	2	2	2	1	0	1	1	1	0	0	1
1	1	0	2	1	2	1	0	1	0	0	2	1	1
1	1	0	2	1	1	2	0	0	1	2	1	1	0
1	1	0	1	1	1	0	1	1	0	1	1	1	0
1	1	0	1	2	1	0	0	0	1	1	2	2	2
1	1	0	1	1	0	3	3	1	2	0	1	2	0
1	1	0	2	1	0	1	1	1	0	0	1	1	1
1	1	0	3	1	0	1	2	0	1	0	1	1	1
1	1	0	1	1	0	2	5	0	0	1	1	1	4
1	2	0	3	1	0	0	2	1	1	1	1	1	0
1	1	0	1	1	0	0	1	1	1	0	1	1	1
2	2	0	2	2	0	0	6	2	0	6	4	2	3
1	1	0	2	1	0	0	0	1	1	1	1	1	2
1	1	0	1	0	2	1	1	1	1	0	1	1	0
2	2	0	2	0	4	2	3	2	2	0	0	2	4
1	1	0	1	0	1	1	1	1	0	1	0	1	1
2	2	0	2	0	2	4	6	2	0	0	3	2	2
2	2	0	2	0	2	4	4	0	5	2	6	3	0
4	4	0	5	0	7	4	9	0	4	0	6	4	4
2	2	0	2	0	4	5	9	0	0	2	2	2	3
2	2	0	2	0	10	2	0	2	3	2	4	2	0
1	1	0	2	0	0	0	1	1	1	1	2	1	1
1	1	0	0	1	2	1	3	1	1	2	0	1	0
1	1	0	0	2	1	2	2	1	2	1	0	0	1
1	1	0	0	2	2	8	16	3	17	0	2	0	8
1	1	0	0	1	1	1	1	1	0	2	1	1	0
6	7	0	0	6	12	8	23	6	0	0	7	6	6
1	1	0	0	2	8	4	3	0	1	2	0	1	3
1	1	0	0	1	1	0	1	1	1	1	1	1	0
1	1	0	0	1	0	1	2	1	1	0	1	1	2
1	1	0	0	1	0	1	0	1	1	3	1	1	2
1	1	0	0	0	2	2	2	1	1	1	1	1	0
1	1	0	0	0	1	1	2	1	1	2	0	1	1
3	3	0	0	0	5	3	6	3	3	0	4	3	3
1	1	0	0	0	1	1	3	1	0	1	1	1	1
1	1	0	0	0	1	1	3	0	1	1	1	1	1
2	0	2	3	2	2	3	5	2	2	5	0	0	0
2	0	2	2	2	5	4	5	2	3	0	0	0	2
1	0	1	1	1	1	1	1	1	0	2	1	0	0
1	0	3	1	1	1	1	1	1	0	1	0	1	0
1	0	1	1	1	1	1	3	1	0	1	0	0	1
2	0	2	2	2	3	2	5	0	2	3	0	0	2
1	0	1	1	1	1	1	4	0	1	0	0	1	1
1	0	2	1	1	2	1	4	0	0	1	2	1	0
2	0	15	4	2	2	3	2	0	0	2	0	2	2
7	0	7	8	7	10	9	11	0	0	0	7	7	12
1	0	1	1	1	1	1	0	1	1	1	0	0	2
1	0	1	1	1	3	4	0	1	1	0	2	1	0
1	0	3	1	2	2	1	0	1	0	1	1	1	0
1	0	1	1	1	2	0	6	1	0	1	1	0	1
2	0	3	2	3	4	0	5	2	0	0	3	2	2
1	0	1	2	1	0	3	6	1	1	2	1	0	0
1	0	1	2	2	0	1	1	0	1	0	1	1	1
1	0	22	2	1	0	0	2	3	0	1	2	3	2
1	0	1	1	1	0	0	1	0	1	1	4	4	1
1	0	1	1	0	1	1	1	1	1	0	1	1	0
1	0	1	1	0	1	1	1	1	0	1	2	2	0
2	0	3	2	0	7	2	4	2	0	0	5	2	2
1	0	2	1	0	1	1	2	0	1	1	1	1	0
1	0	1	1	0	1	1	1	0	1	0	1	1	2
1	0	1	2	0	3	1	0	1	0	1	3	1	2
1	0	2	1	0	1	0	2	1	0	1	1	1	1
3	0	18	3	0	0	3	9	3	0	3	4	4	4
1	0	1	0	1	1	1	2	1	1	1	0	0	2
3	0	3	0	3	7	6	6	4	3	0	5	3	0
1	0	1	0	1	3	1	2	2	2	0	1	0	1
2	0	2	0	2	7	3	4	2	0	2	3	2	0
1	0	16	0	1	1	2	3	2	0	2	0	3	1
7	0	9	0	7	7	9	18	7	0	0	10	8	9
1	0	1	0	1	1	1	2	0	1	2	2	2	0
3	0	3	0	3	4	3	3	0	3	0	3	3	3
2	0	2	0	2	3	2	3	0	0	2	4	2	2
1	0	1	0	1	1	3	0	1	1	0	1	1	1
1	0	1	0	1	1	0	1	1	1	1	1	1	0
1	0	2	0	1	1	0	1	1	1	0	2	1	1
1	0	1	0	1	0	1	3	1	0	1	1	1	1
1	0	1	0	2	0	2	3	0	1	2	2	2	3
4	0	5	0	0	6	7	12	4	4	0	5	5	6
4	0	6	0	0	8	4	7	4	0	6	5	5	5
1	0	1	0	0	1	1	2	0	1	1	1	1	1
1	0	1	0	0	0	3	3	1	1	1	2	1	1
1	0	0	2	1	1	1	1	1	1	0	1	0	1
3	0	0	3	3	13	8	12	3	5	0	0	4	3
2	0	0	2	2	4	2	5	2	0	3	3	2	0
1	0	0	1	1	1	1	3	1	0	1	3	0	1
2	0	0	2	2	7	4	8	2	0	3	0	2	2
5	0	0	6	5	12	12	15	5	0	0	13	6	6
1	0	0	1	1	1	1	5	0	1	0	2	1	1
3	0	0	4	3	4	4	13	0	0	3	3	3	3
1	0	0	1	2	1	2	0	1	2	1	1	0	1
1	0	0	1	1	1	0	5	1	0	1	2	1	1
1	0	0	2	3	1	0	4	0	2	1	3	1	1
1	0	0	1	1	0	0	1	1	1	1	1	1	1
1	0	0	1	0	1	1	2	1	1	1	2	1	0
1	0	0	1	0	1	1	1	1	1	0	1	1	1
3	0	0	4	0	4	4	9	3	0	4	5	3	4
2	0	0	2	0	3	2	2	0	2	3	4	3	3
5	0	0	0	6	7	9	12	6	5	13	21	12	0
2	0	0	0	2	4	3	6	2	2	3	2	0	2
1	0	0	0	1	2	1	7	1	1	1	0	1	1
7	0	0	0	8	18	17	18	8	7	0	9	8	8
9	0	0	0	10	11	11	23	9	0	14	12	9	9
7	0	0	0	7	11	9	19	0	7	9	8	7	8
3	0	0	0	4	7	3	0	3	3	6	6	3	3
1	0	0	0	1	0	1	2	2	1	3	1	1	2
36	0	0	0	0	153	147	221	38	58	77	88	56	61
40	84	75	114	52	163	203	142	42	105	61	0	0	0
1	2	3	1	1	1	1	2	1	1	0	1	0	0
5	7	9	8	5	6	8	20	5	6	0	0	5	0
45	73	84	94	50	106	74	148	48	50	0	0	0	58
2	3	2	2	3	2	2	3	2	0	4	3	0	0
4	7	8	4	4	4	6	11	4	0	7	0	5	0
25	31	37	38	32	41	38	87	35	0	36	0	0	158
23	33	37	37	28	39	30	46	23	0	0	38	30	0
6	9	12	7	6	9	9	9	6	0	0	8	0	6
15	27	29	22	16	36	24	65	15	0	0	0	16	15
8	23	22	24	30	9	11	152	0	20	13	9	0	0
24	44	50	48	28	61	51	87	0	34	38	0	0	38
29	50	58	64	37	61	68	106	0	38	0	55	38	0
6	12	14	20	7	7	6	10	0	8	0	6	0	6
8	13	17	19	8	20	14	28	0	10	0	0	10	20
29	55	55	57	43	35	34	82	0	0	37	58	37	0
1	1	2	2	1	3	4	9	0	0	1	1	0	1
7	12	12	14	7	15	22	23	0	0	8	0	7	9
40	54	62	62	42	55	51	99	0	0	0	56	44	46
1	1	2	2	2	1	2	0	2	3	1	0	2	0
5	10	11	8	5	9	10	0	5	7	7	0	0	6
3	5	6	4	4	7	5	0	3	3	0	5	3	0
1	2	1	2	2	1	1	0	1	1	0	1	0	1
1	1	2	2	1	1	2	0	1	1	0	0	1	1
6	9	9	11	7	12	13	0	6	0	9	8	6	0
1	1	2	1	1	1	1	0	1	0	0	1	1	1
9	13	14	17	13	10	13	0	0	10	17	10	10	0
2	4	2	4	2	2	2	0	0	2	0	3	2	2
4	6	9	7	4	5	5	0	0	0	7	5	4	5
1	1	1	1	1	1	0	1	1	1	1	0	1	0
3	6	10	4	3	5	0	10	3	4	3	0	0	4
1	2	1	5	1	1	0	1	1	0	1	2	2	0
1	2	1	2	1	2	0	4	1	0	1	1	0	2
1	1	1	1	1	3	0	2	1	0	1	0	1	1
7	9	10	13	8	12	0	19	7	0	0	8	7	10
1	2	2	1	1	3	0	3	0	1	1	1	1	0
2	2	2	2	2	3	0	6	0	0	4	3	2	2
3	4	6	5	3	0	5	8	3	3	3	0	0	3
4	5	4	4	4	0	5	14	4	5	0	5	5	0
1	1	1	1	1	0	1	2	2	1	0	1	0	2
1	2	3	1	1	0	1	12	4	1	0	0	1	1
1	1	3	1	1	0	1	2	1	0	2	0	2	1
7	8	10	10	8	0	10	18	7	0	0	10	8	7
2	3	2	3	5	0	2	3	0	3	2	2	2	0
1	1	1	2	1	0	1	4	0	1	1	1	0	2
1	1	1	1	1	0	1	1	0	1	1	0	1	1
4	4	4	4	4	0	6	7	0	5	0	4	4	4
5	8	26	9	5	0	6	13	0	0	7	9	5	9
1	2	2	2	1	0	1	0	1	1	4	2	2	0
11	18	16	19	12	0	0	31	15	20	18	16	16	0
6	8	7	13	6	0	0	17	6	6	0	8	6	7
5	5	5	8	5	0	0	6	5	0	6	5	5	5
13	22	25	20	17	0	0	48	0	40	22	21	14	28
7	14	14	19	10	0	0	0	8	7	10	12	9	9
1	4	3	4	0	1	1	5	1	1	3	1	0	0
1	2	2	3	0	1	3	2	1	1	2	0	1	0
8	10	13	16	0	8	12	31	14	16	13	0	0	42
10	18	30	39	0	13	17	40	14	22	0	15	14	0
7	10	10	14	0	13	9	24	7	7	0	0	8	9
5	6	7	11	0	13	8	16	5	0	7	13	6	0
3	6	4	4	0	3	6	22	3	0	8	4	0	4
5	8	6	8	0	12	9	20	5	0	7	0	5	5
25	31	39	36	0	42	48	77	25	0	0	43	33	32
12	16	19	23	0	18	15	29	0	15	17	16	14	0
2	4	4	5	0	2	3	4	0	2	2	2	0	2
4	7	6	14	0	7	6	13	0	5	6	0	6	6
10	12	14	13	0	19	15	27	0	11	0	12	11	11
10	11	10	15	0	17	10	20	0	0	11	11	10	10
5	5	9	7	0	6	8	0	5	5	6	6	5	0
2	3	2	4	0	2	2	0	2	2	0	2	2	2
1	1	1	1	0	4	4	0	1	0	1	1	1	1
1	1	1	1	0	1	1	0	0	1	1	1	1	2
1	1	1	1	0	1	0	3	1	1	2	1	1	0
2	2	3	2	0	2	0	3	2	0	3	2	2	3
1	2	1	1	0	1	0	0	1	1	1	1	1	1
1	2	3	2	0	0	1	2	1	1	1	1	1	0
1	1	1	1	0	0	1	2	1	1	0	1	1	1
4	5	7	6	0	0	6	8	5	0	5	4	4	7
6	8	23	8	0	0	0	15	6	8	7	9	8	7
3	11	8	0	5	21	15	21	5	5	15	0	3	0
7	12	15	0	7	17	9	48	7	7	9	0	0	9
1	2	2	0	1	1	1	2	1	1	0	1	1	0
2	3	5	0	2	2	5	7	2	2	0	2	0	3
4	5	5	0	4	6	4	8	4	4	0	0	4	4
5	6	8	0	5	7	6	9	5	0	8	9	5	0
5	6	7	0	5	11	7	10	5	0	7	11	0	5
2	2	2	0	2	4	2	9	2	0	2	0	2	2
24	34	32	0	26	44	43	71	25	0	0	33	29	29
8	11	13	0	10	22	12	32	0	10	13	14	11	0
1	1	2	0	1	1	1	5	0	1	2	1	0	1
2	2	2	0	2	10	3	4	0	2	2	0	2	2
11	16	18	0	13	26	16	29	0	13	0	17	15	14
7	11	11	0	7	11	8	20	0	0	9	11	8	8
1	3	1	0	61	1	1	0	1	4	2	1	1	0
1	1	1	0	1	1	1	0	1	1	0	1	1	1
1	1	1	0	1	1	0	1	1	1	2	2	1	0
1	2	1	0	1	1	0	2	1	0	2	1	1	1
1	2	2	0	1	1	0	2	0	1	1	1	1	1
2	5	5	0	3	0	2	2	2	3	3	2	0	3
1	2	6	0	2	0	1	3	1	3	0	4	3	4
1	2	2	0	1	0	1	11	1	0	1	2	2	1
1	1	1	0	1	0	1	1	0	1	1	1	1	1
1	2	2	0	1	0	0	5	1	1	3	2	2	1
3	8	7	0	0	7	7	4	3	7	10	12	7	0
2	2	2	0	0	5	5	3	2	2	2	0	2	2
5	6	7	0	0	12	8	15	5	5	0	5	5	5
11	13	17	0	0	19	20	30	11	0	15	20	14	12
1	1	1	0	0	1	1	2	0	1	1	1	1	2
3	3	0	4	3	4	3	9	3	4	3	4	0	0
1	1	0	3	1	7	4	2	1	1	1	0	1	0
2	2	0	2	2	2	3	9	2	2	4	0	0	4
3	4	0	4	3	4	5	6	3	3	0	3	3	0
2	4	0	3	3	3	2	4	3	3	0	4	0	2
3	3	0	5	3	3	3	8	4	4	0	0	3	3
8	11	0	10	8	9	11	13	8	0	11	11	9	0
2	2	0	3	2	2	2	4	2	0	2	3	0	2
1	1	0	1	1	1	3	2	1	0	1	0	1	1
17	22	0	21	17	45	31	59	17	0	0	32	17	19
9	10	0	13	11	15	16	25	0	9	12	15	9	0
2	2	0	3	2	8	2	2	0	2	2	0	2	2
9	13	0	14	11	9	16	26	0	21	0	26	10	18
7	10	0	11	12	69	83	23	0	0	14	11	9	15
2	2	0	2	4	2	2	0	2	2	2	2	2	0
1	1	0	2	1	1	1	0	1	0	1	1	1	1
1	1	0	1	1	1	1	0	0	1	1	1	1	1
2	2	0	2	3	2	0	11	2	0	2	4	2	2
2	2	0	2	2	0	5	8	2	2	4	3	2	0
1	1	0	1	1	0	1	1	1	1	1	2	0	1
1	2	0	3	1	0	4	4	1	1	2	0	1	1
1	1	0	1	1	0	1	2	1	2	0	1	1	7
2	3	0	2	2	0	2	5	0	2	2	3	2	3
3	5	0	4	3	0	0	5	3	3	4	3	6	3
1	1	0	1	0	3	2	2	1	1	1	1	1	0
2	2	0	2	0	3	2	10	2	2	2	2	0	4
6	8	0	8	0	10	11	12	6	6	0	9	7	6
4	5	0	5	0	5	4	13	4	0	4	10	4	4
4	5	0	6	0	7	7	14	0	4	5	6	5	5
1	1	0	3	0	3	0	3	1	1	1	1	1	1
1	1	0	2	0	0	2	2	1	1	2	2	2	2
2	2	0	0	2	3	2	5	2	2	5	3	2	0
1	1	0	0	1	1	2	3	1	1	1	1	0	1
3	4	0	0	3	7	7	6	3	3	3	0	4	4
7	8	0	0	7	13	10	13	7	8	0	11	7	7
7	7	0	0	7	13	13	20	7	0	9	13	8	9
4	4	0	0	4	5	5	9	0	6	5	5	4	4
1	1	0	0	1	1	1	0	1	1	1	1	1	1
1	1	0	0	1	2	0	5	1	1	1	1	1	1
1	1	0	0	1	0	1	2	1	1	1	1	1	1
9	12	0	0	0	16	12	30	10	9	13	18	15	13
2	0	3	2	2	3	2	10	2	2	2	0	0	2
1	0	1	1	1	4	2	1	1	1	0	0	1	1
3	0	6	3	3	4	7	8	3	0	5	7	3	0
1	0	1	1	1	1	1	1	1	0	1	0	1	1
22	0	31	28	23	40	28	58	24	0	0	42	33	45
4	0	5	7	7	4	4	10	0	4	9	5	5	0
2	0	4	2	2	4	3	13	0	2	2	0	2	2
6	0	10	7	6	21	16	16	0	7	0	8	6	8
3	0	6	6	4	3	7	9	0	0	4	6	9	3
1	0	2	3	1	3	1	0	1	1	1	0	1	1
1	0	1	3	1	1	1	0	1	1	0	1	3	3
2	0	6	4	2	2	0	12	2	2	0	4	4	2
1	0	3	4	1	2	0	4	1	0	1	1	1	2
1	0	1	2	1	0	1	3	1	1	0	1	1	1
1	0	14	1	3	0	1	2	2	0	1	1	1	1
1	0	1	1	1	0	2	1	0	1	1	2	1	1
1	0	1	1	0	1	1	1	1	2	1	1	1	0
2	0	4	3	0	14	8	3	2	3	3	0	2	2
7	0	9	8	0	17	13	33	7	7	0	9	8	7
7	0	10	10	0	11	8	25	7	0	9	11	8	7
3	0	3	3	0	5	4	9	0	3	4	4	4	4
2	0	3	0	2	2	3	2	2	2	2	2	2	0
1	0	1	0	1	1	2	3	1	1	1	2	0	1
1	0	1	0	1	2	1	3	1	1	1	0	1	1
6	0	9	0	6	8	9	11	6	6	0	7	7	6
9	0	11	0	9	20	11	22	10	0	12	11	11	10
6	0	9	0	6	6	8	15	0	11	8	11	6	9
1	0	1	0	1	0	1	1	1	1	1	1	1	1
10	0	20	0	0	22	19	32	11	10	11	17	10	14
1	0	0	1	1	2	3	2	1	1	3	2	2	0
1	0	0	1	1	3	2	7	2	1	2	0	1	1
9	0	0	19	9	15	16	36	9	9	0	12	10	13
7	0	0	9	8	15	13	22	7	0	10	12	10	8
2	0	0	3	2	3	4	3	0	2	2	2	2	4
1	0	0	1	1	0	1	1	1	1	1	1	1	1
3	0	0	4	0	5	4	19	3	3	3	5	4	3
17	0	0	0	21	29	44	66	22	22	22	22	20	24
12	21	24	28	20	16	18	35	12	27	24	17	0	0
19	37	43	34	23	35	28	69	26	24	26	0	22	0
84	170	166	199	110	172	139	318	95	113	133	0	0	124
57	154	143	227	71	159	195	241	64	150	0	93	65	0
17	25	24	30	19	21	18	29	17	18	0	21	0	22
42	66	75	89	47	130	80	139	50	49	0	0	49	46
54	85	89	109	68	65	77	136	59	0	98	80	61	0
11	16	17	17	13	16	13	32	11	0	15	11	0	13
49	69	70	91	54	113	87	180	52	0	61	0	50	59
168	234	275	277	184	319	271	502	177	0	0	259	200	204
67	151	146	193	99	123	126	256	0	162	114	139	101	0
11	17	19	19	13	15	12	25	0	13	12	13	0	14
23	40	38	42	28	43	28	73	0	31	34	0	29	31
74	127	142	149	113	142	112	257	0	138	0	113	88	97
81	125	135	153	100	155	134	266	0	0	122	123	116	102
14	44	20	29	21	24	20	0	17	130	22	31	24	0
1	2	1	2	1	1	1	0	1	1	1	1	0	1
11	18	19	15	12	12	14	0	12	13	0	18	12	14
12	20	18	21	15	19	13	0	12	0	22	19	14	20
2	5	2	2	2	2	2	0	0	2	3	5	3	2
5	8	10	10	5	5	0	8	5	5	5	5	5	0
1	1	1	1	1	1	0	1	1	1	2	1	0	2
2	6	3	6	3	3	0	6	2	3	10	0	3	3
8	29	31	126	14	16	0	138	11	14	0	36	17	12
5	7	8	10	5	8	0	11	5	0	6	7	5	5
5	16	19	19	7	5	0	13	0	10	6	16	7	15
2	7	6	18	4	3	0	0	3	4	5	3	3	3
10	18	21	29	14	0	14	20	13	15	12	16	13	0
1	2	2	2	1	0	2	2	1	1	1	1	0	1
7	17	14	21	8	0	10	46	9	12	15	0	11	11
18	27	29	25	19	0	29	49	18	18	0	27	21	20
27	39	142	50	34	0	37	82	30	0	43	46	44	37
16	28	26	38	21	0	18	44	0	23	29	25	24	24
2	2	2	4	2	0	2	0	2	2	3	3	2	2
26	50	53	55	40	0	0	65	31	35	49	36	35	40
25	49	55	88	0	38	48	89	26	56	40	50	32	0
1	1	2	1	0	1	1	3	1	1	1	2	0	1
14	21	21	21	0	23	24	77	15	15	17	0	16	18
46	65	77	74	0	93	77	157	53	53	0	75	52	74
48	70	83	79	0	79	79	149	49	0	67	78	56	52
26	40	46	44	0	40	38	93	0	40	33	48	32	41
4	5	5	7	0	4	5	0	4	4	7	6	4	6
3	4	5	5	0	6	0	10	3	3	5	3	3	3
5	8	8	10	0	0	19	25	8	11	8	12	8	11
15	24	26	0	23	36	31	66	17	22	27	30	20	0
1	2	1	0	1	1	1	2	1	1	2	3	0	1
30	51	54	0	36	123	56	131	36	40	55	0	39	40
37	51	58	0	39	64	54	102	39	43	0	45	39	42
41	55	63	0	42	72	63	113	50	0	64	64	47	49
[truncated: 42 more rows]
