# Supplementary material for: The Draft Genome Sequence of European Pear (Pyrus communis L. ‘Bartlett’)
Source: PLoS One. 2014 Apr 3;9(4):e92644. doi: 10.1371/journal.pone.0092644 (PMC3974708; doi:10.1371/journal.pone.0092644)
Supplement: Table S5 — List of gene models unique to European pear and their putative function. (XLSX) [file pone.0092644.s006.xlsx]

## Sheet: Pear.Unique.NotHypothetical
Gene Name	Description
PCP000246	Formin-like protein 18, Precursor (probable)
PCP000536	Modification methylase EcoRII (M.EcoRII) (probable)
PCP000688	UDP-glycosyltransferase 88A1 (probable)
PCP000753	L-type lectin-domain containing receptor kinase VIII.1 (LecRK-VIII.1), Precursor (probable)
PCP000930	Endonuclease (probable)
PCP001454	Endonuclease (probable)
PCP001512	ABC transporter B family member 21 (ABC transporter ABCB.21) (similar to)
PCP001517	SNAP25 homologous protein SNAP29 (AtSNAP29) (probable)
PCP001608	Probable LRR receptor-like serine/threonine-protein kinase At1g56140, Precursor
PCP001617	RNA polymerase II holoenzyme cyclin-like subunit (probable)
PCP001619	UvrABC system protein C (probable)
PCP001623	Obscurin (Obscurin-MLCK) (probable)
PCP001647	Adenylate kinase (AK) (similar to)
PCP001648	Lysosomal beta glucosidase, Precursor (probable)
PCP001871	Non-structural protein 12 (probable)
PCP001901	Probable WRKY transcription factor 28
PCP002031	Serine--tRNA ligase (SerRS) (probable)
PCP002189	Pescadillo homolog (probable)
PCP002242	Pentatricopeptide repeat-containing protein At4g21300 (probable)
PCP002395	Integrase (probable)
PCP002487	Integrase p46 (probable)
PCP002707	Endo-1,4-beta-xylanase B (Xylanase B) (probable)
PCP002929	Cystic fibrosis transmembrane conductance regulator (CFTR) (probable)
PCP002974	LIM domain only protein 3 (similar to)
PCP003045	Probable serine/threonine-protein kinase WNK4 (OsWNK4)
PCP003107	Mediator of RNA polymerase II transcription subunit 17 (similar to)
PCP003113	Serine/threonine-protein kinase BRI1-like 1, Precursor (similar to)
PCP003116	Putative receptor-like protein kinase At3g47110, Precursor (probable)
PCP003177	Acyl-coenzyme A thioesterase 9, mitochondrial (Acyl-CoA thioesterase 9), Precursor (probable)
PCP003196	Chaperone protein htpG (probable)
PCP003197	L-rhamnonate dehydratase (RhamD) (probable)
PCP003200	Thiol protease aleurain (AtALEU), Precursor (similar to)
PCP003202	CASP-like protein At2g28370 (similar to)
PCP003204	Cold shock protein 1 (AtCSP1) (probable)
PCP003208	Protein HAPLESS 2, Precursor (probable)
PCP003214	Anosmin-1, Precursor (probable)
PCP003215	Ankyrin-1 (ANK-1) (probable)
PCP003217	Secreted frizzled-related protein 3 (sFRP-3), Precursor (probable)
PCP003236	Serine/threonine-protein kinase WNK8 (AtWNK8) (probable)
PCP003237	Pre-mRNA-splicing ATP-dependent RNA helicase PRP28 (probable)
PCP003239	BMP-2-inducible protein kinase (BIKe) (probable)
PCP003242	Putative thymidine phosphorylase (probable)
PCP003243	Thiol protease aleurain (AtALEU), Precursor (similar to)
PCP003246	Luc7-like protein 3 (probable)
PCP003248	Sec-independent protein translocase protein TatB (probable)
PCP003256	Auxin transporter-like protein 4 (similar to)
PCP003261	Siderophore biosynthesis regulatory protein URBS1 (probable)
PCP003264	Protein ASPARTIC PROTEASE IN GUARD CELL 2 (AtASPG2), Precursor (probable)
PCP003265	Lacticin 481/lactococcin biosynthesis protein lcnDR2 (probable)
PCP003267	Serine/threonine-protein kinase ATR (probable)
PCP003376	Ran-binding protein 10 (RanBP10) (probable)
PCP003382	M-phase phosphoprotein 9 (probable)
PCP003383	RUN and FYVE domain-containing protein 1 (probable)
PCP003573	Tetrahydromethanopterin S-methyltransferase subunit H (probable)
PCP003593	Early 53 kDa protein (probable)
PCP003946	Elongation factor Ts (EF-Ts) (similar to)
PCP004015	SNW domain-containing protein 1 (probable)
PCP004042	4-alpha-glucanotransferase (D-enzyme) (probable)
PCP004066	PREDICTED: pyruvate kinase isozyme G, chloroplastic-like (similar to)
PCP004219	Hamartin (probable)
PCP004324	Putative sporulation transcription regulator WhiA (probable)
PCP004373	Uridylate kinase (UK) (probable)
PCP004546	Ubiquitin-fold modifier-conjugating enzyme 1 (similar to)
PCP004608	Probable ATP-dependent RNA helicase DDX5
PCP004613	Transcription factor HIVEP3 (KBP-1) (probable)
PCP004646	Putative ribonuclease H protein At1g65750 (probable)
PCP004679	Transcription factor IIIA (TFIIIA) (probable)
PCP004712	Homeobox protein slou (probable)
PCP004724	14-3-3-like protein (similar to)
PCP004730	Putative disease resistance protein At4g11170 (probable)
PCP004749	E3 ubiquitin-protein ligase Arkadia (probable)
PCP004761	CBS domain-containing protein CBSCBSPB3 (probable)
PCP004771	Mucin-2 (MUC-2), Precursor (probable)
PCP004778	Phosphate carrier protein, mitochondrial (PTP), Precursor (probable)
PCP004795	Uncharacterized protein At4g06744, Precursor (similar to)
PCP004814	DNA-directed RNA polymerase subunit beta' (RNAP subunit beta') (probable)
PCP004838	Phosphate regulon sensor protein phoR (similar to)
PCP004845	Protein ASPARTIC PROTEASE IN GUARD CELL 1 (AtASPG1), Precursor (probable)
PCP004848	Glucosamine-6-phosphate deaminase (GNPDA) (probable)
PCP004855	Heat shock protein 82 (similar to)
PCP004899	GATA transcription factor 10 (probable)
PCP004914	Probable receptor-like protein kinase At1g67000, Precursor
PCP004921	Inactive leucine-rich repeat receptor-like serine/threonine-protein kinase At1g60630, Precursor (similar to)
PCP004923	Dynactin subunit 1 (DP-150) (probable)
PCP004939	Probable polyketide synthase 19 (dipks19)
PCP004940	Metacaspase-1, Precursor (probable)
PCP004955	Probable LRR receptor-like serine/threonine-protein kinase RKF3, Precursor (similar to)
PCP005212	Putative pentatricopeptide repeat-containing protein At1g74400 (probable)
PCP005395	Putative ribonuclease H protein At1g65750 (probable)
PCP005662	Serine/arginine repetitive matrix protein 1 (probable)
PCP006060	Endonuclease (probable)
PCP006243	F-box protein At1g70590 (similar to)
PCP006267	Putative leucine-rich repeat receptor-like serine/threonine-protein kinase At2g24130, Precursor (probable)
PCP006310	Guanine nucleotide-binding protein alpha-2 subunit (probable)
PCP006338	Katanin p60 ATPase-containing subunit A-like 2 (Katanin p60 subunit A-like 2) (similar to)
PCP006350	Protein rtoA, Precursor (probable)
PCP006355	Acrosin-binding protein, Precursor (probable)
PCP006411	Glutamate receptor 2.8, Precursor (probable)
PCP006430	Cystinosin homolog (similar to)
PCP006437	Disease resistance protein At4g27190 (probable)
PCP006442	Rho GTPase-activating protein gacT (probable)
PCP006444	Mitochondrial ubiquitin ligase activator of NFKB 1 (probable)
PCP006453	Putative ski2-type helicase (probable)
PCP006476	Glutathione-binding protein gsiB, Precursor (probable)
PCP006500	Cyclin-L2 (probable)
PCP006532	Protein BPS1, chloroplastic, Precursor (probable)
PCP006545	Mitogen-activated protein kinase homolog MMK2 (similar to)
PCP006803	1-aminocyclopropane-1-carboxylate oxidase homolog 7 (probable)
PCP006950	UPF0613 protein PB24D3.06c (probable)
PCP007201	Clathrin light chain 2 (probable)
PCP007625	Myosin light chain kinase 2, skeletal/cardiac muscle (MLCK2) (probable)
PCP007835	Wiskott-Aldrich syndrome protein homolog 1 (probable)
PCP007885	Iron-sulfur cluster co-chaperone protein HscB, mitochondrial, Precursor (similar to)
PCP007976	Trans-acting transcriptional activator protein ICP4 (probable)
PCP007996	Bifunctional dihydroflavonol 4-reductase/flavanone 4-reductase (DFR) (similar to)
PCP008008	Vesicular glutamate transporter 3 (VGluT3) (probable)
PCP008011	Probable CCR4-associated factor 1 homolog 9 (similar to)
PCP008016	Phosphoribosylformylglycinamidine synthase 2 (FGAM synthase II) (probable)
PCP008042	Palmitoyltransferase PFA3 (probable)
PCP008051	Metal tolerance protein 11 (AtMTP11) (similar to)
PCP008070	Wall-associated receptor kinase 4, Precursor (probable)
PCP008071	F-box/LRR-repeat protein 4 (AtFBL4) (similar to)
PCP008075	SWI/SNF complex subunit SWI3B (AtSWI3B) (probable)
PCP008078	Mesoderm posterior protein 1 (probable)
PCP008081	Metacaspase-1B, Precursor (probable)
PCP008100	Cobalamin synthase (probable)
PCP008102	Anthocyanin 5-aromatic acyltransferase (5AT) (probable)
PCP008105	Mediator of RNA polymerase II transcription subunit 23 (probable)
PCP008109	Diacylglycerol O-acyltransferase 1 (probable)
PCP008125	Cleavage stimulation factor subunit 2 (CSTF 64 kDa subunit) (probable)
PCP008126	Probably inactive leucine-rich repeat receptor-like protein kinase At2g25790, Precursor (probable)
PCP008135	Chaperone protein HscA (probable)
PCP008193	Ran-binding proteins 9/10 homolog (probable)
PCP008196	Movement protein (similar to)
PCP008302	Endonuclease (probable)
PCP008353	Probable sugar phosphate/phosphate translocator At5g25400 (similar to)
PCP008481	LINE-1 reverse transcriptase homolog (probable)
PCP008609	Eukaryotic translation initiation factor 2 subunit beta (eIF-2-beta) (probable)
PCP008687	Uncharacterized protein At4g26485 (similar to)
PCP008731	Sodium channel modifier 1 (probable)
PCP008802	Probable steroid-binding protein 3 (AtMP3) (similar to)
PCP008913	Inhibitor of growth protein 4 (probable)
PCP008924	Isoflavone reductase homolog (similar to)
PCP008925	Isoflavone reductase homolog (similar to)
PCP009083	tRNA dimethylallyltransferase (DMAPP:tRNA dimethylallyltransferase) (similar to)
PCP009213	B3 domain-containing protein At5g60140 (probable)
PCP009223	Calponin homology domain-containing protein DDB_G0272472 (probable)
PCP009236	Cullin-1 (similar to)
PCP009289	Histone deacetylase 6 (similar to)
PCP009312	Neurofilament heavy polypeptide (NF-H) (probable)
PCP009395	Endonuclease (probable)
PCP009416	Telomere repeat-binding protein 5 (probable)
PCP009474	Twitchin (probable)
PCP009500	E3 ubiquitin-protein ligase SINAT3 (similar to)
PCP009517	Diacylglycerol kinase eta (DAG kinase eta) (probable)
PCP009528	Eye-specific diacylglycerol kinase (DAG kinase 2) (probable)
PCP009551	Putative disease resistance RPP13-like protein 1 (probable)
PCP009552	Zinc finger CCCH domain-containing protein 53 (OsC3H53) (similar to)
PCP009605	F-box/kelch-repeat protein OR23 (similar to)
PCP009611	Cytochrome P450 89A9 (similar to)
PCP009622	Cysteine-rich receptor-like protein kinase 10 (Cysteine-rich RLK10), Precursor (similar to)
PCP009659	Bifunctional dihydroflavonol 4-reductase/flavanone 4-reductase (DFR) (similar to)
PCP009677	LRR receptor-like serine/threonine-protein kinase RCH1, Precursor (probable)
PCP009685	1-aminocyclopropane-1-carboxylate oxidase (ACC oxidase) (similar to)
PCP009691	Primary amine oxidase, Precursor (similar to)
PCP009692	Protein ASPARTIC PROTEASE IN GUARD CELL 1 (AtASPG1), Precursor (similar to)
PCP010103	Probable G-protein coupled receptor 135
PCP010143	Putative ribonuclease H protein At1g65750 (probable)
PCP010145	Voltage-dependent R-type calcium channel subunit alpha-1E (BII) (probable)
PCP010363	Reticulon-like protein B22 (AtRTNLB22) (similar to)
PCP010443	Thaumatin-like protein 1, Precursor (similar to)
PCP010506	UPF0134 protein MPN_013 (probable)
PCP010540	UDP-glycosyltransferase 74F2 (probable)
PCP010608	Elongation factor Ts (EF-Ts) (probable)
PCP010693	Patellin-3 (similar to)
PCP011060	Histidine-rich glycoprotein, Precursor (probable)
PCP011062	Putative leucine-rich repeat receptor-like serine/threonine-protein kinase At2g24130, Precursor (probable)
PCP011130	Clathrin light chain 2 (probable)
PCP011172	Apoptosis 2 inhibitor (ILP) (probable)
PCP011191	Dihydrofolate reductase (probable)
PCP011217	F-box protein At5g07610 (probable)
PCP011240	Copper-transporting ATPase RAN1 (similar to)
PCP011270	PI-PLC X domain-containing protein At5g67130, Precursor (similar to)
PCP011282	Farnesylcysteine lyase, Precursor (probable)
PCP011297	Cyclic AMP-responsive element-binding protein 5 (CREB-5) (probable)
PCP011305	Early E3 16 kDa glycoprotein (probable)
PCP011311	Phorbol ester/diacylglycerol-binding protein unc-13 (probable)
PCP011539	Endonuclease (probable)
PCP011821	Putative ribonuclease H protein At1g65750 (probable)
PCP011828	Mediator of RNA polymerase II transcription subunit 13 (probable)
PCP011919	Homeotic protein proboscipedia (probable)
PCP011966	2-isopropylmalate synthase (probable)
PCP012094	Endonuclease (similar to)
PCP012107	Cytokinin riboside 5'-monophosphate phosphoribohydrolase LOG7 (similar to)
PCP012349	Trinucleotide repeat-containing gene 6A protein (Protein GW1) (probable)
PCP012372	Cell division cycle 5-related protein (probable)
PCP012391	Peptidyl-prolyl cis-trans isomerase CYP40 (PPIase CYP40) (similar to)
PCP012434	Endonuclease (probable)
PCP012501	Endonuclease (probable)
PCP012546	Ubiquitin carboxyl-terminal hydrolase 12 (AtUBP12) (similar to)
PCP012662	Protein Skeletor, isoforms D/E, Precursor (similar to)
PCP012724	Filamin-binding LIM protein 1 (FBLP-1) (probable)
PCP012759	Cullin-1 (similar to)
PCP012762	Isoamylase 3, chloroplastic (AtISA3), Precursor (similar to)
PCP012781	G-type lectin S-receptor-like serine/threonine-protein kinase At4g27290, Precursor (similar to)
PCP012798	Mitoferrin-2 (MRS3/4) (probable)
PCP012806	G-type lectin S-receptor-like serine/threonine-protein kinase At4g27290, Precursor (similar to)
PCP012807	Transcription factor bHLH3 (AtbHLH3) (similar to)
PCP012823	Patatin-3-Kuras 1, Precursor (probable)
PCP012858	Heat shock protein 82 (similar to)
PCP012870	CBS domain-containing protein CBSCBSPB3 (probable)
PCP012875	Histone deacetylase 6 (similar to)
PCP012877	Glutamate receptor 2.8, Precursor (probable)
PCP012882	Alpha-xylosidase, Precursor (similar to)
PCP012888	Nodulation protein U (probable)
PCP012901	Isoflavone reductase homolog (similar to)
PCP012955	3-hydroxyacyl-CoA dehydrogenase (probable)
PCP013002	Endonuclease (probable)
PCP013229	Probable LRR receptor-like serine/threonine-protein kinase RKF3, Precursor (similar to)
PCP013264	Histone deacetylase 4 (HD4) (probable)
PCP013332	Copia protease (probable)
PCP013351	Adenylate kinase (AK) (similar to)
PCP013422	Classical arabinogalactan protein 25, Precursor (similar to)
PCP013480	Probable C4-dicarboxylate sensor kinase
PCP013551	Endonuclease (probable)
PCP013801	Endonuclease (probable)
PCP014075	WD40 repeat-containing protein SMU1 (similar to)
PCP014202	ATP-binding cassette sub-family A member 9 (probable)
PCP014300	ABC1 family protein YPL109C, mitochondrial, Precursor (probable)
PCP014312	Coatomer subunit beta'-1 (Beta'-COP 1) (similar to)
PCP014335	ATP synthase subunit delta (F-ATPase subunit delta) (probable)
PCP014350	Nucleobase-ascorbate transporter 6 (AtNAT6) (similar to)
PCP014354	Protein FAM43A (probable)
PCP014373	Activating signal cointegrator 1 (ASC-1) (probable)
PCP014392	DEAD-box ATP-dependent RNA helicase 36 (similar to)
PCP014395	Probable LRR receptor-like serine/threonine-protein kinase At5g48740, Precursor
PCP014405	Chaperone protein ClpB (probable)
PCP014406	Zinc finger CCCH domain-containing protein 46 (AtC3H46) (similar to)
PCP014415	Putative disease resistance RPP13-like protein 1 (probable)
PCP014416	Probable LRR receptor-like serine/threonine-protein kinase At1g56140, Precursor
PCP014418	60S acidic ribosomal protein P0 (similar to)
PCP014428	Phytosulfokine receptor 1 (AtPSKR1), Precursor (similar to)
PCP014444	Putative disease resistance RPP13-like protein 1 (probable)
PCP014457	Probable receptor-like protein kinase At1g11050, Precursor (similar to)
PCP014463	Beta-glucosidase 13 (Os4bglu13), Precursor (similar to)
PCP014467	Lysosomal beta glucosidase, Precursor (probable)
PCP014469	Metal tolerance protein 11 (AtMTP11) (similar to)
PCP014477	GTPase obg (probable)
PCP014480	Lon protease homolog 2, peroxisomal (probable)
PCP014484	pH-response transcription factor pacC/RIM101 (probable)
PCP014490	Putative ATP-dependent RNA helicase L364 (probable)
PCP014494	Oligodendrocyte transcription factor 2 (Oligo2) (probable)
PCP014670	Endonuclease (probable)
PCP014672	Pancreatic secretory granule membrane major glycoprotein GP2, Precursor (probable)
PCP014963	MADS-box protein AGL24 (probable)
PCP015080	Polygalacturonase (PG), Precursor (similar to)
PCP015177	BAG family molecular chaperone regulator 1 (BAG-1) (probable)
PCP015365	Disease resistance protein At4g27190 (probable)
PCP015636	Pentatricopeptide repeat-containing protein At2g17140 (similar to)
PCP015914	Zinc finger protein 414 (probable)
PCP015921	Serpin-ZXA (similar to)
PCP015922	Zinc transporter 5, Precursor (similar to)
PCP015954	Acyl-coenzyme A thioesterase 9, mitochondrial (Acyl-CoA thioesterase 9), Precursor (probable)
PCP015977	Eye-specific diacylglycerol kinase (DAG kinase 2) (probable)
PCP016001	NADP-dependent alkenal double bond reductase P2 (similar to)
PCP016024	Deneddylase BPLF1 (LTP) (probable)
PCP016039	Probable LRR receptor-like serine/threonine-protein kinase At3g47570, Precursor
PCP016050	Protein FAM161A (probable)
PCP016058	Endochitinase, Precursor (similar to)
PCP016081	Topless-related protein 1 (similar to)
PCP016083	Vacuolar protein sorting-associated protein 36 (AtVPS36) (probable)
PCP016094	Kinesin-like protein KIF21A (probable)
PCP016096	Putative disease resistance protein RGA3 (probable)
PCP016103	Polyribonucleotide 5'-hydroxyl-kinase Clp1 (probable)
PCP016104	rRNA 2'-O-methyltransferase fibrillarin (similar to)
PCP016119	Zinc finger protein 142 (probable)
PCP016218	Protein ASPARTIC PROTEASE IN GUARD CELL 1 (AtASPG1), Precursor (probable)
PCP016220	Beta-galactosidase-1-like protein, Precursor (probable)
PCP016310	Aquaporin PIP1-2 (AtPIP1) (similar to)
PCP016315	Endonuclease (probable)
PCP016408	Putative F-box/LRR-repeat protein 8 (probable)
PCP016538	tRNA (guanine-N(1)-)-methyltransferase (probable)
PCP016541	Insulin-like 3 A chain, Precursor (probable)
PCP016554	Putative inactive phenolphthiocerol synthesis polyketide synthase type I Pks15 (probable)
PCP016634	Rhodanese-like domain-containing protein 15, chloroplastic (AtSEN1), Precursor (similar to)
PCP017082	Keratin, type I cytoskeletal 9 (CK-9) (probable)
PCP017093	Charged multivesicular body protein 4b (CHMP4b) (probable)
PCP017231	Putative ribonuclease H protein At1g65750 (probable)
PCP017320	ABC transporter C family member 8 (ABC transporter ABCC.8), Precursor (similar to)
PCP017439	Calmodulin-related protein (probable)
PCP017520	Poly(A)-specific ribonuclease PARN-like (similar to)
PCP017525	PHD finger protein At2g01810 (probable)
PCP017544	Protein hairless (probable)
PCP017564	Ubiquitin-fold modifier-conjugating enzyme 1 (similar to)
PCP017579	Mucin-5AC (MUC-5AC), Precursor (probable)
PCP017581	Probably inactive leucine-rich repeat receptor-like protein kinase At5g06940, Precursor (probable)
PCP017592	pH-response regulator protein palF/RIM8 (probable)
PCP017599	Protein FAM193B (probable)
PCP017634	Peptidylprolyl isomerase domain and WD repeat-containing protein 1 (probable)
PCP017638	Glutathione S-transferase U19 (AtGSTU19) (similar to)
PCP017648	Probable receptor-like protein kinase At1g11050, Precursor (similar to)
PCP017675	Putative ribonuclease H protein At1g65750 (probable)
PCP017680	Serine/arginine repetitive matrix protein 2 (SR-related nuclear matrix protein of 300 kDa) (probable)
PCP017694	Agrin, Precursor (probable)
PCP017707	Polyhomeotic-like protein 1 (mPH1) (probable)
PCP017720	Probable ADP-ribosylation factor GTPase-activating protein AGD5 (ARF GAP AGD5) (similar to)
PCP017722	ATP-dependent zinc metalloprotease FTSH 2, chloroplastic (AtFTSH2), Precursor (probable)
PCP017723	Cytochrome P450 2A8 (probable)
PCP017732	Keratin associated protein 6-2-like protein (probable)
PCP017752	Protein FEZ (ANAC009) (similar to)
PCP017797	Gibberellin 3-beta-dioxygenase 4 (AtGA3ox3) (probable)
PCP018120	Probable UDP-sugar transporter protein SLC35A5
PCP018359	Rhodanese-like domain-containing protein 15, chloroplastic (AtSEN1), Precursor (similar to)
PCP018393	Mediator of RNA polymerase II transcription subunit 16 (probable)
PCP018432	Endonuclease (probable)
PCP018494	Tyrosine--tRNA ligase (TyrRS) (probable)
PCP018525	tRNA-dihydrouridine synthase A (probable)
PCP018729	Ethylene-responsive transcription factor 1 (EREBP-1) (probable)
PCP018979	TMV resistance protein N (similar to)
PCP018992	Probable LRR receptor-like serine/threonine-protein kinase At3g47570, Precursor
PCP019014	Endonuclease (probable)
PCP019026	Probable receptor-like protein kinase At1g11050, Precursor (similar to)
PCP019060	G-type lectin S-receptor-like serine/threonine-protein kinase SD1-1 (SD1-1), Precursor (probable)
PCP019087	Filamin-binding LIM protein 1 (FBLP-1) (probable)
PCP019089	Protein Smaug (probable)
PCP019101	Isoamylase 3, chloroplastic (AtISA3), Precursor (similar to)
PCP019143	UDP-glycosyltransferase 76C3 (probable)
PCP019180	Subtilisin-like protease, Precursor (probable)
PCP019197	Diacylglycerol O-acyltransferase 1 (probable)
PCP019200	Peptidylprolyl isomerase domain and WD repeat-containing protein 1 (probable)
PCP019201	Cadherin-86C, Precursor (probable)
PCP019213	Disease resistance protein RPP13 (probable)
PCP019214	Methenyltetrahydrofolate cyclohydrolase (probable)
PCP019228	Serine/threonine-protein kinase WNK8 (AtWNK8) (probable)
PCP019230	Transcription factor bHLH3 (AtbHLH3) (similar to)
PCP019237	Probable LRR receptor-like serine/threonine-protein kinase RKF3, Precursor
PCP019239	Flocculation protein FLO11 (Flocculin-11), Precursor (probable)
PCP019242	Phosphoglycerate kinase (probable)
PCP019714	Two-component response regulator ARR2 (probable)
PCP019776	Ethylene-responsive transcription factor 12 (AtERF12) (similar to)
PCP020033	Receptor-transporting protein 3 (probable)
PCP020296	Endonuclease (probable)
PCP020340	Pyruvate dehydrogenase E1 component subunit alpha-2, mitochondrial (PDHE1-A), Precursor (similar to)
PCP020460	Cytochrome P450 76C3 (probable)
PCP020646	PI-PLC X domain-containing protein At5g67130, Precursor (similar to)
PCP020654	Pentatricopeptide repeat-containing protein At4g38010 (similar to)
PCP020668	YGP40, Precursor (probable)
PCP020683	Phosphate carrier protein, mitochondrial (PTP), Precursor (probable)
PCP020693	UPF0219 protein PYRAB13690 (probable)
PCP020694	Serine/arginine repetitive matrix protein 5 (probable)
PCP020703	ATP synthase subunit delta', mitochondrial, Precursor (similar to)
PCP020716	Transmembrane protein 194B (probable)
PCP020742	Probable LRR receptor-like serine/threonine-protein kinase At5g48740, Precursor
PCP020762	Metal transporter Nramp5 (similar to)
PCP020797	Cyclin A3 (probable)
PCP020800	Exocyst complex component 3 (probable)
PCP020803	Sec-independent protein translocase protein TatA (similar to)
PCP020826	ABC transporter B family member 21 (ABC transporter ABCB.21) (similar to)
PCP020835	Chaperone protein DnaJ (probable)
PCP020836	G-protein coupled receptor homolog Q2/3L (probable)
PCP021444	Ubiquitin-associated protein 1 (UBAP-1) (probable)
PCP021533	Protein maternal effect lethal 26 (probable)
PCP021695	Transcription factor TCP9 (probable)
PCP021883	Threonine--tRNA ligase (ThrRS) (probable)
PCP022073	Copia protease (probable)
PCP022114	Retrotransposable element Tf2 155 kDa protein type 2 (probable)
PCP022200	Protein ycf2 (probable)
PCP022216	Probable cytosol aminopeptidase 1 (LAP 1)
PCP022271	Putative disease resistance protein RGA4 (probable)
PCP022292	Elongation factor 1-delta (EF-1-delta) (probable)
PCP022314	Mediator of RNA polymerase II transcription subunit 14 (probable)
PCP022338	Cucumisin, Precursor (probable)
PCP022339	Putative squamosa promoter-binding-like protein 19 (similar to)
PCP022349	Cyclin-dependent kinase E-1 (CDKE) (probable)
PCP022351	Probable LRR receptor-like serine/threonine-protein kinase At1g56140, Precursor
PCP022363	Probable serine/threonine-protein kinase At5g41260 (similar to)
PCP022385	Cystinosin homolog (similar to)
PCP022390	Cyclin-dependent kinase C-2 (CDKC) (probable)
PCP022401	U1 small nuclear ribonucleoprotein component SNU71 (probable)
PCP022406	Ankyrin repeat and SOCS box protein 16 (ASB-16) (probable)
PCP022411	Ribonuclease 3 (RNase III) (probable)
PCP022436	DNA primase (probable)
PCP022457	Spindle pole body component 110 (probable)
PCP022475	Diacylglycerol O-acyltransferase 1 (probable)
PCP022476	Probable LRR receptor-like serine/threonine-protein kinase At3g47570, Precursor
PCP022478	Primary amine oxidase, Precursor (similar to)
PCP022481	Sentrin-specific protease 7 (probable)
PCP022489	Scarecrow-like protein 14 (AtSCL14) (probable)
PCP022491	1-aminocyclopropane-1-carboxylate oxidase (ACC oxidase) (similar to)
PCP022495	ATP-dependent zinc metalloprotease FTSH 2, chloroplastic (AtFTSH2), Precursor (similar to)
PCP022750	Ribosomal RNA small subunit methyltransferase B (probable)
PCP023087	Organic cation/carnitine transporter 2 (AtOCT2) (similar to)
PCP023173	Pyruvate decarboxylase isozyme 1 (PDC) (probable)
PCP023390	Pollen-specific leucine-rich repeat extensin-like protein 1 (AtPEX1), Precursor (probable)
PCP023636	Nucleolar protein 56 (probable)
PCP023751	Glutamate receptor 2.1 (AtGLR3), Precursor (probable)
PCP023770	Putative ribonuclease H protein At1g65750 (probable)
PCP023778	Retinoblastoma-related protein (probable)
PCP023779	K(+) efflux antiporter 6 (AtKEA6) (similar to)
PCP023853	Phenoloxidase subunit 1 (probable)
PCP023893	Farnesylcysteine lyase, Precursor (probable)
PCP023923	ABC transporter C family member 8 (ABC transporter ABCC.8), Precursor (similar to)
PCP023939	Ras-responsive element-binding protein 1 (RREB-1) (probable)
PCP023979	Galectin-3 (Gal-3) (probable)
PCP023984	DNA mismatch repair protein MSH5 (AtMSH5) (similar to)
PCP024003	Serine/arginine repetitive matrix protein 2 (probable)
PCP024009	DUF21 domain-containing protein At4g14240 (probable)
PCP024019	Undecaprenyl-diphosphatase (probable)
PCP024028	Guanine nucleotide exchange factor LTE1 (probable)
PCP024039	E3 ubiquitin-protein ligase SINAT3 (similar to)
PCP024071	Lissencephaly-1 homolog (probable)
PCP024073	Transient receptor potential cation channel subfamily A member 1 (dTRPA1) (probable)
PCP024086	Transmembrane and TPR repeat-containing protein 1 (probable)
PCP024096	Putative ribonuclease H protein At1g65750 (probable)
PCP024100	Siderophore biosynthesis regulatory protein URBS1 (probable)
PCP024103	Phosphoglycerate kinase (probable)
PCP024104	Eukaryotic translation initiation factor 5B (eIF-5B) (probable)
PCP024108	Armadillo repeat-containing protein 8 (probable)
PCP024458	Putative disease resistance RPP13-like protein 1 (probable)
PCP025020	Endoribonuclease Dcr-1 (Protein dicer-1) (probable)
PCP025051	Zinc transporter ZIP12 (ZIP-12) (probable)
PCP025110	Disease resistance protein RPP13 (probable)
PCP025336	Histone-lysine N-methyltransferase MLL2 (KMT2B) (probable)
PCP025352	Histidine-rich glycoprotein, Precursor (probable)
PCP025367	Purple acid phosphatase 2, Precursor (similar to)
PCP025368	Purple acid phosphatase, Precursor (similar to)
PCP025413	TMV resistance protein N (similar to)
PCP025456	Cysteine-rich receptor-like protein kinase 25 (Cysteine-rich RLK25), Precursor (probable)
PCP025501	Putative disease resistance RPP13-like protein 1 (probable)
PCP025502	SUN domain-containing protein 2 (Rab5IP) (similar to)
PCP025516	Cytochrome P450 89A9 (probable)
PCP025518	Cucumisin, Precursor (probable)
PCP025522	1,4-alpha-glucan-branching enzyme (probable)
PCP025537	Acetolactate synthase small subunit (AHAS) (probable)
PCP025544	O-antigen biosynthesis protein rfbC (probable)
PCP025568	Brefeldin A-inhibited guanine nucleotide-exchange protein 3 (probable)
PCP025600	Ran-binding protein 10 (RanBP10) (probable)
PCP025602	Probable serine/threonine-protein kinase At5g41260 (similar to)
PCP025631	Subtilisin-like protease, Precursor (probable)
PCP025653	Putative auxin efflux carrier component 5 (AtPIN5) (probable)
PCP025687	Protein TANC1 (probable)
PCP025697	ABC transporter B family member 21 (ABC transporter ABCB.21) (similar to)
PCP025701	Spore coat protein yeeK (probable)
PCP025719	Non-structural glycoprotein 4 (NSP4) (probable)
PCP025867	ADP-ribosylation factor GTPase-activating protein AGD4 (ARF GAP AGD4) (similar to)
PCP026181	Elongation factor 1-delta (EF-1-delta) (probable)
PCP026209	Mitochondrial chaperone BCS1 (h-BCS1) (probable)
PCP026325	Scarecrow-like protein 11 (AtSCL11) (probable)
PCP026361	Chaperonin CPN60-2, mitochondrial, Precursor (similar to)
PCP026553	ATP-dependent RNA helicase A (RHA) (probable)
PCP026655	Protein Smaug (probable)
PCP026778	LINE-1 reverse transcriptase homolog (probable)
PCP026818	Gypsy retrotransposon integrase-like protein 1 (GIN-1) (probable)
PCP026852	Lateral signaling target protein 2 homolog (probable)
PCP026945	Flocculation protein FLO11 (Flocculin-11), Precursor (probable)
PCP027022	Amyloid beta A4 precursor protein-binding family A member 1 (Mint-1) (probable)
PCP027102	Endonuclease (probable)
PCP027109	Clathrin heavy chain 2 (similar to)
PCP027112	Suppressor of hydroxyurea sensitivity protein 2 (probable)
PCP027122	Disease resistance protein RPP8 (probable)
PCP027133	Aspartyl/glutamyl-tRNA(Asn/Gln) amidotransferase subunit B (Asp/Glu-ADT subunit B) (probable)
PCP027146	60S acidic ribosomal protein P0 (similar to)
PCP027174	NADP-dependent alkenal double bond reductase P2 (similar to)
PCP027175	RNA-directed RNA polymerase nsP4 (probable)
PCP027178	Probable LRR receptor-like serine/threonine-protein kinase RKF3, Precursor
PCP027189	E3 ubiquitin-protein ligase AIP2 (similar to)
PCP027198	Probable WRKY transcription factor 19
PCP027201	Protein RecA (probable)
PCP027232	Spliceosomal protein sap, putative (similar to)
PCP027240	GDP-L-fucose synthase 1 (AtFX) (similar to)
PCP027263	Isoleucine--tRNA ligase (IleRS) (probable)
PCP027268	Lissencephaly-1 homolog (probable)
PCP027269	Probable LRR receptor-like serine/threonine-protein kinase At1g56140, Precursor
PCP027271	Probable LRR receptor-like serine/threonine-protein kinase At1g56140, Precursor
PCP027282	Putative disease resistance protein RGA1 (probable)
PCP027293	Sec-independent protein translocase protein TatA (similar to)
PCP027295	Probable CCR4-associated factor 1 homolog 9 (similar to)
PCP027302	Titin (probable)
PCP027326	RNA-directed RNA polymerase (probable)
PCP027327	Carbamoyl-phosphate synthase large chain (probable)
PCP027457	Diaminobutyrate--2-oxoglutarate transaminase (similar to)
PCP027608	AP-5 complex subunit beta-1 (Beta5) (probable)
PCP027831	B3 domain-containing transcription factor NGA4 (probable)
PCP027862	Classical arabinogalactan protein 25, Precursor (similar to)
PCP028222	Serine-aspartate repeat-containing protein I, Precursor (probable)
PCP028420	Histone-lysine N-methyltransferase MLL2 (KMT2B) (probable)
PCP028546	Fruit protein pKIWI502 (probable)
PCP028572	ATP synthase subunit delta', mitochondrial, Precursor (similar to)
PCP028578	Protein AUXIN RESPONSE 4 (similar to)
PCP028628	Rho GTPase-activating protein gacT (probable)
PCP028663	Probable ADP-ribosylation factor GTPase-activating protein AGD5 (ARF GAP AGD5) (similar to)
PCP028730	Cobyric acid synthase (probable)
PCP028731	U1 small nuclear ribonucleoprotein component SNU71 (probable)
PCP028732	Glutathione S-transferase U19 (AtGSTU19) (similar to)
PCP028738	Exocyst complex component 3 (probable)
PCP028757	Leucine-rich repeat receptor-like serine/threonine-protein kinase At1g17230, Precursor (similar to)
PCP028759	Probable disease resistance RPP8-like protein 2
PCP028762	S-linalool synthase (probable)
PCP028774	Protein deadpan (probable)
PCP028775	BTB/POZ domain-containing protein At5g60050 (similar to)
PCP028797	RNA polymerase II subunit A C-terminal domain phosphatase SSU72 (CTD phosphatase SSU72) (probable)
PCP028801	Phosphoribosylformylglycinamidine synthase 2 (FGAM synthase II) (probable)
PCP028947	Serine/threonine-protein phosphatase 4 regulatory subunit 2 (PP4R2) (probable)
PCP029064	Putative ribonuclease H protein At1g65750 (probable)
PCP029094	Wall-associated protein (CWBP200), Precursor (probable)
PCP029459	Inactive leucine-rich repeat receptor-like serine/threonine-protein kinase At1g60630, Precursor (similar to)
PCP029603	KH domain-containing protein At4g18375 (probable)
PCP029930	Putative ribonuclease H protein At1g65750 (probable)
PCP030011	Neurofilament medium polypeptide (NF-M) (probable)
PCP030091	UPF0592 membrane protein C7D4.03c (probable)
PCP030142	Ankyrin repeat domain-containing protein 13C (probable)
PCP030151	Protein TANC1 (probable)
PCP030152	Inactive poly [ADP-ribose] polymerase RCD1 (probable)
PCP030153	Organic cation/carnitine transporter 3 (AtOCT3) (similar to)
PCP030188	ATP synthase subunit delta (F-ATPase subunit delta) (probable)
PCP030208	Probable E3 ubiquitin-protein ligase ARI5 (similar to)
PCP030295	Cbp/p300-interacting transactivator 3 (cCITED3) (probable)
PCP030309	NAC domain-containing protein 74 (ONAC074) (similar to)
PCP030314	KH domain-containing protein At4g18375 (probable)
PCP030315	Nucleobase-ascorbate transporter 6 (AtNAT6) (similar to)
PCP030319	Uncharacterized protein At4g06744, Precursor (similar to)
PCP030320	RNA-directed RNA polymerase (probable)
PCP030324	Organic cation/carnitine transporter 3 (AtOCT3) (probable)
PCP030343	Caffeic acid 3-O-methyltransferase (CAOMT) (similar to)
PCP030345	Probable LRR receptor-like serine/threonine-protein kinase At3g47570, Precursor
PCP030347	Isomaltase (probable)
PCP030459	Tetratricopeptide repeat protein 16 (TPR repeat protein 16) (probable)
PCP030463	Endonuclease (probable)
PCP030634	Polygalacturonase (PG), Precursor (similar to)
PCP030643	Mediator of RNA polymerase II transcription subunit 15 (PC2 glutamine/Q-rich-associated protein) (probable)
PCP030868	60S ribosomal protein L35a-1 (similar to)
PCP031137	Metacaspase-4 subunit p10 (similar to)
PCP031214	Pentatricopeptide repeat-containing protein At5g59600 (probable)
PCP031218	Putative cysteine-rich receptor-like protein kinase 23 (Cysteine-rich RLK23), Precursor (similar to)
PCP031433	LINE-1 reverse transcriptase homolog (probable)
PCP031473	Chemotaxis response regulator protein-glutamate methylesterase 4 (probable)
PCP031602	Interferon-induced very large GTPase 1 (VLIG-1) (similar to)
PCP031667	E3 ubiquitin-protein ligase AIP2 (probable)
PCP031670	Wall-associated protein (CWBP200), Precursor (probable)
PCP031733	Cysteine-rich receptor-like protein kinase 10 (Cysteine-rich RLK10), Precursor (similar to)
PCP031743	Ribonuclease 3 (RNase III) (probable)
PCP031746	Calmodulin-related protein (probable)
PCP031751	Spliceosomal protein sap, putative (similar to)
PCP031760	B3 domain-containing protein At5g60140 (probable)
PCP031762	Cysteine-rich receptor-like protein kinase 25 (Cysteine-rich RLK25), Precursor (probable)
PCP031775	Lon protease homolog 2, peroxisomal (probable)
PCP031785	Inverted formin-2 (similar to)
PCP031792	Phytosulfokine receptor 1 (DcPSKR1), Precursor (similar to)
PCP031800	Peptidyl-prolyl cis-trans isomerase CYP40 (PPIase CYP40) (similar to)
PCP031806	Probable LRR receptor-like serine/threonine-protein kinase At3g47570, Precursor
PCP031818	Histone deacetylase complex subunit SAP130-B (probable)
PCP031823	Alpha-xylosidase, Precursor (similar to)
PCP031835	Putative ribonuclease H protein At1g65750 (probable)
PCP031839	Putative ribonuclease H protein At1g65750 (probable)
PCP031884	Peroxisomal acyl-coenzyme A oxidase 2 (THCA-CoA oxidase) (probable)
PCP031907	Polyhomeotic-like protein 1 (mPH1) (probable)
PCP031914	Putative ribonuclease H protein At1g65750 (probable)
PCP031970	GPI mannosyltransferase 1 (GPI-MT-I) (similar to)
PCP032015	Transcriptional repressor GLI3R (probable)
PCP032029	Probable E3 ubiquitin-protein ligase DDB_G0283893
PCP032045	Probable serine/threonine-protein kinase At5g41260 (similar to)
PCP032061	Clathrin light chain 2 (probable)
PCP032065	Heat shock 70 kDa protein (similar to)
PCP032066	RNA polymerase II-associated factor 1 homolog (probable)
PCP032073	LRR receptor-like serine/threonine-protein kinase EFR (EF-Tu receptor), Precursor (probable)
PCP032087	Mgp-operon protein 3 (Mgp3), Precursor (probable)
PCP032088	Glyoxylate reductase (probable)
PCP032091	Glucose-1-phosphate adenylyltransferase (ADPGlc PPase) (probable)
PCP032093	Patatin-3-Kuras 1, Precursor (probable)
PCP032101	Putative disease resistance RPP13-like protein 1 (probable)
PCP032104	DNA repair and recombination protein RAD52 (probable)
PCP032110	Phosphonates-binding periplasmic protein, Precursor (probable)
PCP032191	Auxin-induced protein 6B (probable)
PCP032239	F-box protein PP2-A11 (AtPP2-A11) (similar to)
PCP032290	Homeobox protein Dlx1a (DLX-1) (probable)
PCP032306	LRR receptor-like serine/threonine-protein kinase GSO1, Precursor (probable)
PCP032313	Pentatricopeptide repeat-containing protein At1g71490 (similar to)
PCP032317	Transcriptional regulatory protein UME1 (probable)
PCP032325	Ankyrin repeat-containing protein At3g12360 (probable)
PCP032328	MATE efflux family protein 5 (probable)
PCP032341	Mitochondrial-processing peptidase subunit alpha, Precursor (probable)
PCP032358	Uridylate kinase (UK) (probable)
PCP032365	Uncharacterized protein At4g26485 (similar to)
PCP032371	Protein RecA (probable)
PCP032377	Ribonuclease 3 (RNase III) (probable)
PCP032380	Clathrin coat assembly protein AP180 (At-AP180) (probable)
PCP032396	Probable receptor-like protein kinase At1g67000, Precursor
PCP032468	Hexokinase-7 (probable)
PCP032492	DNA topoisomerase 2-binding protein 1 (TopBP1) (similar to)
PCP032533	SNW domain-containing protein 1 (probable)
PCP032558	Proline--tRNA ligase (ProRS) (probable)
PCP032565	Thymidylate synthase (probable)
PCP032580	Laminin subunit gamma-1 (S-LAM gamma), Precursor (probable)
PCP032588	RNA-directed RNA polymerase nsP4 (probable)
PCP032600	DEAD-box ATP-dependent RNA helicase 20 (similar to)
PCP032624	Rho GTPase-activating protein 190 (probable)
PCP032674	G-protein coupled receptor 55 (probable)
PCP032685	UDP-glycosyltransferase 73C3 (similar to)
PCP032695	Surfeit locus protein 4 (probable)
PCP032709	UDP-N-acetylmuramoylalanine--D-glutamate ligase (probable)
PCP032711	Probable LRR receptor-like serine/threonine-protein kinase At4g08850, Precursor
PCP032712	Calpain-10 (CANP 10) (probable)
PCP032730	Polyadenylate-binding protein 1-B (PABP-1-B) (similar to)
PCP032739	Pollen-specific leucine-rich repeat extensin-like protein 4 (AtPEX4), Precursor (similar to)
PCP032741	Protein CASP (similar to)
PCP032743	SCO-spondin, Precursor (probable)
PCP032745	ABC transporter A family member 3 (ABC transporter ABCA.3) (probable)
PCP032748	Protein-L-isoaspartate O-methyltransferase (PIMT) (probable)
PCP032750	DEAD-box ATP-dependent RNA helicase 36 (similar to)
PCP032758	Glyoxylate reductase (probable)
PCP032761	UPF0258 protein KIAA1024-like homolog (probable)
PCP032765	Mitogen-activated protein kinase homolog MMK2 (similar to)
PCP032798	Pentatricopeptide repeat-containing protein At3g26630, chloroplastic, Precursor (probable)
PCP032807	Pollen-specific leucine-rich repeat extensin-like protein 1 (AtPEX1), Precursor (probable)
PCP032811	Protogenin, Precursor (probable)
PCP032812	Band 7 protein CG42540 (probable)
PCP032984	Calcium-dependent secretion activator 1 (CAPS-1) (probable)
PCP032989	Putative ribonuclease H protein At1g65750 (probable)
PCP033015	Probable LRR receptor-like serine/threonine-protein kinase At1g06840, Precursor (similar to)
PCP033020	DNA mismatch repair protein MutS (probable)
PCP033023	Thymidine kinase (probable)
PCP033029	tRNA sulfurtransferase (probable)
PCP033037	ABC transporter A family member 3 (ABC transporter ABCA.3) (probable)
PCP033044	Signal peptide, CUB and EGF-like domain-containing protein 2, Precursor (similar to)
PCP033046	Probable galactinol--sucrose galactosyltransferase 1 (similar to)
PCP033056	Olfactory receptor 52E2 (probable)
PCP033232	Signal transduction histidine-protein kinase ArlS (probable)
PCP033262	Probable outer membrane protein pmpI, Precursor
PCP033263	Adenylosuccinate synthetase (AMPSase) (similar to)
PCP033284	MAP1 light chain LC1 (probable)
PCP033287	Energy-coupling factor transporter ATP-binding protein EcfA 2 (ECF transporter A component EcfA 2) (probable)
PCP033289	Ankyrin repeat domain-containing protein 11 (probable)
PCP033314	Autophagy-related protein 2 (probable)
PCP033324	Forkhead box protein J3 (probable)
PCP033333	Surface presentation of antigens protein spaS (probable)
PCP033341	UDP-glycosyltransferase 85A3 (similar to)
PCP033346	Kyphoscoliosis peptidase (probable)
PCP033351	Translation initiation factor IF-2 (probable)
PCP033364	Probable porphobilinogen deaminase (PBG)
PCP033383	Chromosome partition protein Smc (probable)
PCP033385	Receptor-like protein 12 (AtRLP12), Precursor (similar to)
PCP033393	Pleiotropic drug resistance protein 1 (similar to)
PCP033394	Enolase (probable)
PCP033400	KH domain-containing protein At4g26480 (similar to)
PCP033409	Probable LRR receptor-like serine/threonine-protein kinase MRH1, Precursor (similar to)
PCP033416	UPI0000D86C69 related cluster (probable)
PCP033417	Putative glutamine amidotransferase-like protein C13C5.04 (probable)
PCP033514	Transmembrane protein 131-like, Precursor (probable)
PCP033521	Telomerase reverse transcriptase (probable)
PCP033555	DNA-dependent protein kinase catalytic subunit (DNA-PK catalytic subunit) (probable)
PCP033568	Alpha-1,3-galactosyltransferase 2 (A3galt2), Precursor (probable)
PCP033645	LRR receptor-like serine/threonine-protein kinase EFR (EF-Tu receptor), Precursor (probable)
PCP033649	Laminin subunit gamma-3, Precursor (similar to)
PCP033657	60S ribosomal protein L12 (similar to)
PCP033663	Polyribonucleotide nucleotidyltransferase (PNPase) (probable)
PCP033666	Ethylene-responsive transcription factor 5 (AtERF5) (similar to)
PCP033675	Chitin synthase 1 (probable)
PCP033678	Golgi to ER traffic protein 4 homolog (TRC35) (probable)
PCP033692	TMV resistance protein N (probable)
PCP033693	U1 small nuclear ribonucleoprotein C (U1 snRNP C) (probable)
PCP033695	Receptor-like protein kinase BRI1-like 3, Precursor (similar to)
PCP033702	Sentrin-specific protease 7 (probable)
PCP033703	Non-specific lipid-transfer protein 2 (LTP 2) (similar to)
PCP033720	Tubulin alpha-2 chain (probable)
PCP033828	BTB/POZ and MATH domain-containing protein 2 (AtBPM2) (similar to)
PCP033843	UPF0307 protein YPTB3542 (probable)
PCP033895	Auxin-induced protein 6B (probable)
PCP033977	Retrograde Golgi transport protein RGP1 homolog (probable)
PCP033978	Copper-transporting ATPase RAN1 (similar to)
PCP033986	60S ribosomal protein L4 (similar to)
PCP034001	Proteasome subunit alpha type-2-A (similar to)
PCP034011	Protein norD (probable)
PCP034031	Probable LRR receptor-like serine/threonine-protein kinase At4g08850, Precursor
PCP034033	Phytosulfokine receptor 1 (DcPSKR1), Precursor (probable)
PCP034036	Pollen-specific leucine-rich repeat extensin-like protein 4 (AtPEX4), Precursor (similar to)
PCP034046	Endochitinase, Precursor (similar to)
PCP034059	NACHT, LRR and PYD domains-containing protein 4E (probable)
PCP034154	3-oxoacyl-[acyl-carrier-protein] synthase II, chloroplastic (AtKAS2), Precursor (probable)
PCP034178	HTH-type transcriptional regulator GanR (probable)
PCP034222	Reelin (probable)
PCP034270	Putative ribonuclease H protein At1g65750 (probable)
PCP034271	Putative receptor-like protein kinase At3g47110, Precursor (probable)
PCP034283	Membrane protein insertase YidC (probable)
PCP034285	Calmodulin (CaM) (probable)
PCP034286	Clathrin heavy chain 2 (similar to)
PCP034302	Bifunctional aspartate aminotransferase and glutamate/aspartate-prephenate aminotransferase (PhPPA-AT), Precursor (similar to)
PCP034305	Serine/arginine repetitive matrix protein 2 (SR-related nuclear matrix protein of 300 kDa) (probable)
PCP034317	Putative FBD-associated F-box protein At5g50270 (probable)
PCP034319	Probable transporter MCH1
PCP034322	Tyrosine--tRNA ligase (TyrRS) (probable)
PCP034327	Ras-responsive element-binding protein 1 (RREB-1) (probable)
PCP034330	Probable beta-1,3-galactosyltransferase 11 (similar to)
PCP034334	Zinc finger protein 805 (probable)
PCP034338	Palmitoyltransferase PFA3 (probable)
PCP034341	SCO-spondin, Precursor (probable)
PCP034354	Scavenger receptor cysteine-rich type 1 protein M160, Precursor (probable)
PCP034356	BTB/POZ domain-containing protein At5g67385 (similar to)
PCP034447	Probable inactive serine/threonine-protein kinase scy1
PCP034471	UPF0613 protein PB24D3.06c (probable)
PCP034542	Proline--tRNA ligase (ProRS) (probable)
PCP034548	Isoleucine--tRNA ligase (IleRS) (probable)
PCP034550	Tight junction protein ZO-1 (probable)
PCP034558	Putative ribonuclease H protein At1g65750 (probable)
PCP034573	2-oxoglutarate decarboxylase (probable)
PCP034586	Probable serine/threonine-protein kinase At5g41260 (similar to)
PCP034587	IMP cyclohydrolase (similar to)
PCP034596	Genetic interactor of prohibitins 3, mitochondrial, Precursor (probable)
PCP034630	Trans-acting transcriptional activator protein ICP4 (probable)
PCP034638	Acetyl-coenzyme A carboxylase carboxyl transferase subunit alpha (probable)
PCP034640	Suppressor of hydroxyurea sensitivity protein 2 (probable)
PCP034643	Probable leucine-rich repeat receptor-like protein kinase At1g35710, Precursor
PCP034667	E1 envelope glycoprotein (similar to)
PCP034668	Pyruvate kinase (PK) (probable)
PCP034753	Chitinase-like protein PB1E7.04c, Precursor (probable)
PCP034768	Poly(A)-specific ribonuclease PARN-like (similar to)
PCP034788	GDP-L-fucose synthase 1 (AtFX) (similar to)
PCP034805	3-phosphoshikimate 1-carboxyvinyltransferase (EPSP synthase) (similar to)
PCP034810	Pentatricopeptide repeat-containing protein At2g17140 (probable)
PCP034852	Outer membrane protein MIP (PPIase), Precursor (probable)
PCP034853	Methionyl-tRNA formyltransferase (probable)
PCP034865	Leucine-rich repeat receptor-like serine/threonine-protein kinase At1g17230, Precursor (similar to)
PCP034884	Receptor-like protein 12 (AtRLP12), Precursor (probable)
PCP034886	Short-chain dehydrogenase TIC 32, chloroplastic (PsTIC32) (similar to)
PCP034889	Putative disease resistance protein RGA3 (probable)
PCP034901	Zinc finger CCCH domain-containing protein 4 (probable)
PCP034906	Heat shock cognate 70 kDa protein 2 (HSC70-2) (similar to)
PCP034909	ATP-dependent RNA helicase DBP7 (probable)
PCP034911	Cysteine-rich receptor-like protein kinase 21 (Cysteine-rich RLK21), Precursor (probable)
PCP034918	Probable receptor-like protein kinase At5g39020, Precursor
PCP034927	Disease resistance protein RGA2 (probable)
PCP034931	CWF19-like protein 2 homolog (probable)
PCP035127	Serine/arginine repetitive matrix protein 5 (probable)
PCP035136	40S ribosomal protein S6 (similar to)
PCP035139	Glucosamine--fructose-6-phosphate aminotransferase [isomerizing] 2 (GFAT 2) (probable)
PCP035166	Ecotin-like protein 3 (probable)
PCP035182	Probable LRR receptor-like serine/threonine-protein kinase MRH1, Precursor (similar to)
PCP035189	Protein fantom, Precursor (probable)
PCP035213	TMV resistance protein N (probable)
PCP035214	Succinyl-CoA ligase [ADP-forming] subunit beta (SCS-beta) (probable)
PCP035222	Receptor-like protein kinase, Precursor (similar to)
PCP035224	Cinnamoyl-CoA reductase 1 (AtCCR1) (probable)
PCP035233	Isoleucine--tRNA ligase (IleRS) (probable)
PCP035239	UDP-glycosyltransferase 88A1 (similar to)
PCP035268	Serine/threonine-protein phosphatase 1 regulatory subunit 10 (probable)
PCP035271	Gibberellin 3-beta-dioxygenase 4 (AtGA3ox3) (probable)
PCP035276	30S ribosomal protein S5 (probable)
PCP035277	Phenylalanine--tRNA ligase beta subunit (PheRS) (probable)
PCP035304	Spindle assembly checkpoint component MAD1 (probable)
PCP035365	Caffeic acid 3-O-methyltransferase (CAOMT) (similar to)
PCP035368	Tyrosine--tRNA ligase (TyrRS) (probable)
PCP035434	Putative ribonuclease H protein At1g65750 (probable)
PCP035451	Trypsin-resistant surface T6 protein, Precursor (probable)
PCP035475	40S ribosomal protein S6-2 (similar to)
PCP035476	Anthocyanidin 5,3-O-glucosyltransferase (similar to)
PCP035500	Putative histone-lysine N-methyltransferase PFF1440w (probable)
PCP035509	Cellulose synthase-like protein D2 (probable)
PCP035587	Two-component response regulator ARR2 (probable)
PCP035682	Tyrosine-protein kinase receptor Tie-1, Precursor (probable)
PCP035720	Cytochrome P450 76C3 (probable)
PCP035747	Notch 4 intracellular domain, Precursor (probable)
PCP035748	Isoleucine--tRNA ligase (IleRS) (probable)
PCP035763	Uncharacterized protein At4g26485 (similar to)
PCP035765	Putative RING-H2 finger protein ATL21A, Precursor (probable)
PCP035770	UPF0692 protein C19orf54 homolog (probable)
PCP035785	Pentatricopeptide repeat-containing protein At4g38010 (similar to)
PCP035790	ATP synthase subunit c (probable)
PCP035794	Sodium/hydrogen exchanger 5 (NHE-5) (probable)
PCP035807	UvrABC system protein C (Protein UvrC) (probable)
PCP035812	SufE-like protein, chloroplastic, Precursor (probable)
PCP035814	Ankyrin repeat-containing protein At5g02620 (probable)
PCP035815	Probable LRR receptor-like serine/threonine-protein kinase At4g08850, Precursor
PCP035840	Pentatricopeptide repeat-containing protein At1g08070 (probable)
PCP035857	External NADH-ubiquinone oxidoreductase 1, mitochondrial, Precursor (probable)
PCP035858	External NADH-ubiquinone oxidoreductase 1, mitochondrial, Precursor (probable)
PCP036054	HAUS augmin-like complex subunit 6 (probable)
PCP036080	Allene oxide synthase, chloroplastic, Precursor (similar to)
PCP036084	Putative squamosa promoter-binding-like protein 19 (similar to)
PCP036120	Phospholipid:diacylglycerol acyltransferase 1 (AtPDAT) (similar to)
PCP036127	Probable LRR receptor-like serine/threonine-protein kinase At3g47570, Precursor (similar to)
PCP036128	Auxin-responsive protein IAA22 (probable)
PCP036129	Protein Skeletor, isoforms D/E, Precursor (similar to)
PCP036130	Translation initiation factor IF-2 (probable)
PCP036132	L-rhamnonate dehydratase (RhamD) (probable)
PCP036133	Protein SUPPRESSOR OF npr1-1, CONSTITUTIVE 1 (AtSNC1) (probable)
PCP036149	Putative ribonuclease H protein At1g65750 (probable)
PCP036294	Interleukin enhancer-binding factor 3 (DRBP76) (probable)
PCP036384	Protein tincar (probable)
PCP036394	Glutamate-1-semialdehyde 2,1-aminomutase, chloroplastic (GSA), Precursor (similar to)
PCP036396	Glutamate-1-semialdehyde 2,1-aminomutase, chloroplastic (GSA), Precursor (similar to)
PCP036414	Protein SIP3 (probable)
PCP036415	Golgin subfamily A member 2 (GM130) (probable)
PCP036420	Probable LRR receptor-like serine/threonine-protein kinase At1g06840, Precursor
PCP036425	LRR receptor-like serine/threonine-protein kinase GSO1, Precursor (probable)
PCP036428	Putative disease resistance RPP13-like protein 1 (probable)
PCP036433	F-box protein At5g62510 (probable)
PCP036442	E3 ubiquitin-protein ligase DMA2 (probable)
PCP036445	Cyclin-dependent kinase E-1 (CDKE) (probable)
PCP036464	Transcription factor glial cells missing (probable)
PCP036516	Hunchback-like protein (probable)
PCP036550	LRR receptor-like serine/threonine-protein kinase GSO1, Precursor (probable)
PCP036565	Olfactory receptor 473 (similar to)
PCP036644	Mucin-3B (MUC-3B) (probable)
PCP036702	Putative (R)-citramalate synthase CimA (probable)
PCP036719	Short-chain dehydrogenase TIC 32, chloroplastic (PsTIC32) (similar to)
PCP036732	Holo-[acyl-carrier-protein] synthase (Holo-ACP synthase) (probable)
PCP036736	Pentatricopeptide repeat-containing protein At2g22410, mitochondrial, Precursor (probable)
PCP036748	Beta-glucosidase 13 (Os4bglu13), Precursor (similar to)
PCP036758	ABC transporter C family member 7 (ABC transporter ABCC.7) (similar to)
PCP036766	ATPase family AAA domain-containing protein 2 (ANCCA) (probable)
PCP036785	Anthocyanin 5-aromatic acyltransferase (5AT) (probable)
PCP036830	Hemocyanin A-type, units Ode to Odg (probable)
PCP036946	Restriction of telomere capping protein 1 (probable)
PCP036992	P-selectin glycoprotein ligand 1 (PSGL-1), Precursor (probable)
PCP036999	40S ribosomal protein S5 (similar to)
PCP037000	3-deoxy-manno-octulosonate cytidylyltransferase (probable)
PCP037027	Ankyrin repeat-containing protein At3g12360 (probable)
PCP037048	Serine/threonine-protein kinase NLK (similar to)
PCP037051	Disease resistance protein RPP8 (probable)
PCP037052	Proteasome subunit alpha type-2-A (similar to)
PCP037055	Pentatricopeptide repeat-containing protein At3g24000, mitochondrial, Precursor (similar to)
PCP037065	Putative disease resistance protein RGA4 (probable)
PCP037074	Cinnamoyl-CoA reductase 1 (AtCCR1) (probable)
PCP037079	Sec-independent protein translocase protein TatB (probable)
PCP037123	SWI/SNF complex subunit SWI3B (AtSWI3B) (similar to)
PCP037175	Mediator of RNA polymerase II transcription subunit 14 (probable)
PCP037228	Putative ribonuclease H protein At1g65750 (probable)
PCP037286	Hydroquinone glucosyltransferase (similar to)
PCP037319	Peroxisomal biogenesis factor 3 (probable)
PCP037321	Myb-like protein AA (probable)
PCP037333	Glutamate receptor 2.8, Precursor (probable)
PCP037343	Bifunctional aspartate aminotransferase and glutamate/aspartate-prephenate aminotransferase (PhPPA-AT), Precursor (similar to)
PCP037345	Bifunctional aspartate aminotransferase and glutamate/aspartate-prephenate aminotransferase (PhPPA-AT), Precursor (similar to)
PCP037354	3-ketoacyl-CoA synthase 13 (KCS-13), Precursor (probable)
PCP037358	Golgi to ER traffic protein 4 homolog (probable)
PCP037360	Synaptotagmin-like protein 2 (probable)
PCP037362	Rab GTPase-binding effector protein 2 (probable)
PCP037375	1-phosphatidylinositol 4,5-bisphosphate phosphodiesterase delta-1 (PLC-III) (probable)
PCP037405	Leucine-rich repeat receptor-like protein kinase PXL1, Precursor (probable)
PCP037409	Probable ATP-dependent RNA helicase DDX58 (RLR-1) (similar to)
PCP037420	Histone transcription regulator 3 homolog (probable)
PCP037428	Probable leucine-rich repeat receptor-like protein kinase At1g35710, Precursor
PCP037453	Agrin, Precursor (probable)
PCP037471	Aurora kinase B (AIM-1) (probable)
PCP037497	Protein lin-28 homolog B (Lin-28B) (probable)
PCP037541	Zinc finger protein GLIS3 (probable)
PCP037542	Zinc finger protein GLIS3 (probable)
PCP037629	Allene oxide synthase, chloroplastic, Precursor (similar to)
PCP037638	Phosphatidylcholine synthase (PC synthase) (probable)
PCP037644	Coatomer subunit beta'-1 (Beta'-COP 1) (similar to)
PCP037656	Transmembrane protein FAM155B (similar to)
PCP037677	Period circadian protein homolog 1 (rPER1) (similar to)
PCP037700	Poly(A) polymerase (PAP) (probable)
PCP037764	Putative ribonuclease H protein At1g65750 (probable)
PCP037803	ABC transporter C family member 2 (ABC transporter ABCC.2) (probable)
PCP037828	Metacaspase-4 subunit p10 (similar to)
PCP037830	Putative ribonuclease H protein At1g65750 (probable)
PCP037842	Pentatricopeptide repeat-containing protein At5g59600 (probable)
PCP037910	5-hydroxytryptamine receptor 2C (5-HT-2C) (probable)
PCP037911	Probable receptor-like protein kinase At5g39030, Precursor
PCP037923	UDP-glycosyltransferase 73C3 (similar to)
PCP037934	Thymidine kinase (probable)
PCP037944	Cysteine-rich receptor-like protein kinase 21 (Cysteine-rich RLK21), Precursor (probable)
PCP037945	Clathrin coat assembly protein AP180 (At-AP180) (probable)
PCP037949	Golgin subfamily A member 4 (probable)
PCP037963	Topless-related protein 1 (similar to)
PCP037970	Leucine-rich repeat receptor-like protein kinase PEPR2 (PEP1 receptor 2), Precursor (probable)
PCP037971	BTB/POZ domain-containing protein At5g67385 (similar to)
PCP037981	Isocitrate dehydrogenase [NAD] subunit gamma, mitochondrial (probable)
PCP037991	Disease resistance protein RPP8 (probable)
PCP037993	Putative aldehyde oxidase-like protein (probable)
PCP037997	AdoMet-dependent rRNA methyltransferase spb1 (probable)
PCP038037	Retrotransposon-like protein 1 (probable)
PCP038046	Liprin-alpha-2 (PTPRF-interacting protein alpha-2) (probable)
PCP038088	Activating signal cointegrator 1 (ASC-1) (probable)
PCP038121	Eukaryotic translation initiation factor 2 subunit beta (eIF-2-beta) (similar to)
PCP038134	tRNA uridine 5-carboxymethylaminomethyl modification enzyme MnmG (probable)
PCP038155	Centriolar coiled-coil protein of 110 kDa (CP110) (probable)
PCP038174	Protein GIS4 (probable)
PCP038175	F-box/LRR-repeat protein 2 (probable)
PCP038190	Protein IQ-DOMAIN 14 (similar to)
PCP038200	GPI mannosyltransferase 1 (GPI-MT-I) (similar to)
PCP038212	Ubiquitin carboxyl-terminal hydrolase 7 (probable)
PCP038230	Probable receptor-like protein kinase At5g39030, Precursor
PCP038236	LRR receptor-like serine/threonine-protein kinase RCH1, Precursor (similar to)
PCP038238	ADP-ribosylation factor GTPase-activating protein AGD4 (ARF GAP AGD4) (similar to)
PCP038244	Heat shock 70 kDa protein (similar to)
PCP038253	Ankyrin repeat domain-containing protein 17 (probable)
PCP038259	LRR receptor-like serine/threonine-protein kinase EFR (EF-Tu receptor), Precursor (probable)
PCP038262	Sentrin-specific protease 7 (probable)
PCP038263	Zinc finger protein 106 homolog (Zfp-106) (probable)
PCP038264	Transcriptional regulatory protein UME1 (probable)
PCP038276	UDP-glycosyltransferase 91C1 (probable)
PCP038329	Integrin beta-6, Precursor (probable)
PCP038350	Pentatricopeptide repeat-containing protein At4g21300 (probable)
PCP038377	Mediator of RNA polymerase II transcription subunit 17 (similar to)
PCP038424	UPI0002106786 related cluster (probable)
PCP038436	Spore coat protein SP96 (probable)
PCP038456	Ribosome maturation factor RimP (probable)
PCP038459	Ubiquitin thioesterase ZRANB1 (probable)
PCP038460	Glycocalicin, Precursor (probable)
PCP038472	Fructose-1,6-bisphosphatase class 1 (FBPase class 1) (probable)
PCP038477	Transcription initiation factor TFIID subunit 1-A (AtTAF1a) (probable)
PCP038486	E3 ubiquitin-protein ligase DMA2 (probable)
PCP038487	Chemotaxis protein CheY (probable)
PCP038493	Rho GTPase-activating protein gacT (probable)
PCP038525	Probable leucine-rich repeat receptor-like protein kinase At1g35710, Precursor
PCP038534	RNA polymerase II subunit A C-terminal domain phosphatase SSU72 (CTD phosphatase SSU72) (probable)
PCP038558	Alpha-1,3-mannosyltransferase MNT3 (similar to)
PCP038561	MATE efflux family protein 7 (probable)
PCP038677	Pentatricopeptide repeat-containing protein At1g08070 (probable)
PCP038687	DNA-directed RNA polymerase subunit alpha (PEP) (probable)
PCP038718	N-lysine methyltransferase setd6 (probable)
PCP038769	Putative antiporter subunit mnhA2 (probable)
PCP038779	C-type lectin domain family 2 member D3 (probable)
PCP038789	tRNA pseudouridine synthase D (probable)
PCP038791	Pentatricopeptide repeat-containing protein At4g01400, mitochondrial, Precursor (similar to)
PCP038793	Glutamate receptor, ionotropic kainate 4 (KA1), Precursor (probable)
PCP038803	Protein GDAP2 homolog (probable)
PCP038814	Leucine-rich repeat receptor-like protein CLAVATA2 (AtRLP10), Precursor (probable)
PCP038819	Laminin subunit gamma-3, Precursor (probable)
PCP038821	RNA polymerase II subunit A C-terminal domain phosphatase SSU72 (CTD phosphatase SSU72) (probable)
PCP038827	UvrABC system protein C (probable)
PCP038831	Collagen alpha-2(V) chain, Precursor (similar to)
PCP038833	Phytosulfokine receptor 1 (DcPSKR1), Precursor (probable)
PCP038841	DNA-directed RNA polymerase subunit beta (RNA polymerase subunit beta) (probable)
PCP038852	Glucose N-acetyltransferase 1 (probable)
PCP038983	Metacaspase-1B, Precursor (probable)
PCP039003	Clathrin coat assembly protein AP180 (probable)
PCP039020	Heat shock protein 83 (similar to)
PCP039040	30S ribosomal protein S9 (probable)
PCP039042	CX3C chemokine receptor 1 (C-X3-C CKR-1) (probable)
PCP039069	Polygalacturonase (probable)
PCP039070	Probable metalloreductase AIM14
PCP039077	Transcriptional regulator ATRX homolog (probable)
PCP039100	Probable disease resistance protein At1g61310
PCP039103	Lysine-rich arabinogalactan protein 18 (Lys-rich AGP 18), Precursor (probable)
PCP039117	Putative serine/threonine-specific protein kinase (Fragment) (similar to)
PCP039123	Annexin-like protein RJ4 (similar to)
PCP039126	Phytosulfokine receptor 1 (DcPSKR1), Precursor (probable)
PCP039130	Protein notum homolog, Precursor (probable)
PCP039136	Eukaryotic translation initiation factor 3 subunit J (eIF3j) (probable)
PCP039152	Ethylene-responsive transcription factor 5 (AtERF5) (similar to)
PCP039185	Tripartite motif-containing protein 44 (probable)
PCP039188	Probable protein phosphatase 2C 25 (AtPP2C25)
PCP039259	116 kDa U5 small nuclear ribonucleoprotein component (U5-116 kDa) (similar to)
PCP039260	116 kDa U5 small nuclear ribonucleoprotein component (hSNU114) (similar to)
PCP039304	MutS2 protein (probable)
PCP039362	Glycine--tRNA ligase beta subunit (GlyRS) (probable)
PCP039364	Tumor-associated calcium signal transducer 2, Precursor (probable)
PCP039398	Protein bride of sevenless, Precursor (probable)
PCP039401	S-locus-specific glycoprotein BS29-1, Precursor (probable)
PCP039408	Septation ring formation regulator EzrA (probable)
PCP039425	Pentatricopeptide repeat-containing protein At1g31920 (probable)
PCP039428	Probably inactive leucine-rich repeat receptor-like protein kinase At3g28040, Precursor (probable)
PCP039433	Auxin transporter-like protein 1 (similar to)
PCP039445	Putative polyamine transporter (similar to)
PCP039451	Probable E3 ubiquitin-protein ligase ARI5 (similar to)
PCP039455	Leucine-rich repeat and transmembrane domain-containing protein 2, Precursor (probable)
PCP039456	UPF0061 protein BCG9842_B1740 (probable)
PCP039463	Polyadenylate-binding protein 1-B (PABP-1-B) (probable)
PCP039464	Nucleoporin NUP1 (probable)
PCP039468	Isoflavone reductase homolog (similar to)
PCP039482	Transcription factor TCP9 (similar to)
PCP039488	Electron transfer flavoprotein subunit alpha, mitochondrial (Alpha-ETF), Precursor (probable)
PCP039599	Lipoxygenase 6, choloroplastic (AtLOX6), Precursor (similar to)
PCP039662	SET domain-containing protein 5 (probable)
PCP039683	Pentatricopeptide repeat-containing protein At1g71490 (similar to)
PCP039694	Protein GlcT (probable)
PCP039705	Probable receptor-like protein kinase At1g67000, Precursor
PCP039709	Auxin-binding protein ABP19a, Precursor (similar to)
PCP039710	NAD(P)H-quinone oxidoreductase subunit N (NDH-1 subunit N) (probable)
PCP039718	Fc receptor-like protein 5 (FcR-like protein 5), Precursor (probable)
PCP039731	Msx2-interacting protein (probable)
PCP039746	Non-specific lipid-transfer protein 2 (LTP 2) (similar to)
PCP039750	Mitochondrial ubiquitin ligase activator of NFKB 1 (probable)
PCP039755	Probable LRR receptor-like serine/threonine-protein kinase At1g56140, Precursor (similar to)
PCP039780	Magnesium transporter MRS2-3 (AtMGT4) (probable)
PCP039888	Reticulon-like protein B22 (AtRTNLB22) (putative)
PCP039889	Tyrosine-sulfated glycopeptide receptor 1 (probable)
PCP039908	Treponemal membrane protein B, Precursor (probable)
PCP039919	UDP-glycosyltransferase 74F2 (probable)
PCP039962	Cytosolic sulfotransferase 15 (AtSOT15) (probable)
PCP040006	Probable calcium-binding protein CML49
PCP040009	Leucine-rich repeat receptor-like serine/threonine-protein kinase BAM1, Precursor (similar to)
PCP040013	UPF0061 protein BCG9842_B1740 (probable)
PCP040016	Phosphate regulon sensor protein phoR (similar to)
PCP040041	Olfactory receptor 6C76 (probable)
PCP040046	UvrABC system protein C (probable)
PCP040059	UPF0329 protein ECU11_2090 (probable)
PCP040060	Protein GDAP2 homolog (probable)
PCP040063	Transmembrane and TPR repeat-containing protein 1 (probable)
PCP040066	Sugar transporter ERD6-like 16 (similar to)
PCP040075	Sugar transporter ERD6-like 16 (similar to)
PCP040078	UPF0481 protein At3g47200 (probable)
PCP040083	ABC transporter B family member 19 (ABC transporter ABCB.19) (similar to)
PCP040084	Probable LRR receptor-like serine/threonine-protein kinase At1g56140, Precursor (similar to)
PCP040097	AdoMet-dependent rRNA methyltransferase spb1 (probable)
PCP040207	Protein ycf2 (probable)
PCP040208	Eukaryotic translation initiation factor 3 subunit G (eIF3g) (probable)
PCP040214	Anthocyanidin 5,3-O-glucosyltransferase (similar to)
PCP040273	ATP-dependent RNA helicase ROK1 (probable)
PCP040300	Kielin/chordin-like protein (CRIM-2), Precursor (similar to)
PCP040318	GTPase Der (probable)
PCP040357	LRR receptor-like serine/threonine-protein kinase EFR (EF-Tu receptor), Precursor (probable)
PCP040363	Phosphoglycerate kinase (probable)
PCP040367	Coiled-coil domain-containing protein 39 (probable)
PCP040368	FYN-binding protein (ADAP) (probable)
PCP040379	ABC transporter B family member 19 (ABC transporter ABCB.19) (similar to)
PCP040388	Transcription factor Sox-7 (probable)
PCP040395	Lactotransferrin (Lactoferrin), Precursor (probable)
PCP040418	DNA topoisomerase 2-beta (probable)
PCP040468	Clathrin light chain 2 (similar to)
PCP040531	Putative ribonuclease H protein At1g65750 (probable)
PCP040558	Pentatricopeptide repeat-containing protein At4g01400, mitochondrial, Precursor (similar to)
PCP040606	3-isopropylmalate dehydrogenase (IMDH) (probable)
PCP040610	Topless-related protein 1 (similar to)
PCP040620	3-phosphoshikimate 1-carboxyvinyltransferase (EPSP synthase) (probable)
PCP040636	Serine/arginine repetitive matrix protein 1 (probable)
PCP040646	Putative receptor-like protein kinase At3g47110, Precursor (probable)
PCP040665	LPS-assembly protein lptD, Precursor (probable)
PCP040756	Transmembrane protein 214-B (probable)
PCP040768	Importin subunit beta-1 (probable)
PCP040909	Putative ribonuclease H protein At1g65750 (probable)
PCP040920	Serpin-ZXA (similar to)
PCP040921	Zinc transporter 5, Precursor (similar to)
PCP040926	Inactive poly [ADP-ribose] polymerase RCD1 (probable)
PCP040928	IMP cyclohydrolase (similar to)
PCP040956	UDP-glycosyltransferase 85A2 (similar to)
PCP040959	Putative aryl-alcohol dehydrogenase AAD6 (probable)
PCP040960	Cysteine proteinase inhibitor 5 (AtCYS-5), Precursor (probable)
PCP040964	Probable LRR receptor-like serine/threonine-protein kinase At1g06840, Precursor (similar to)
PCP040965	60S ribosomal protein L12 (similar to)
PCP040991	Isoleucine--tRNA ligase (IleRS) (probable)
PCP041005	UV excision repair protein RAD23 homolog (probable)
PCP041028	Heat shock 70 kDa protein (similar to)
PCP041048	Protein YABBY 4 (probable)
PCP041066	Defective in germ line development protein 3 (probable)
PCP041169	Glycerophosphoryl diester phosphodiesterase (Glycerophosphodiester phosphodiesterase) (probable)
PCP041200	PREDICTED: dnaJ homolog subfamily B member 13-like (probable)
PCP041201	Protein tesmin/TSO1-like CXC 6 (AtTCX6) (probable)
PCP041203	Synaptopodin (probable)
PCP041210	SOSS complex subunit B homolog (probable)
PCP041237	Phosphoenolpyruvate carboxykinase [ATP] (PEP carboxykinase) (probable)
PCP041248	G-type lectin S-receptor-like serine/threonine-protein kinase At4g27290, Precursor (probable)
PCP041258	Metal transporter Nramp5 (similar to)
PCP041261	Annexin-like protein RJ4 (similar to)
PCP041264	Zinc finger A20 and AN1 domain-containing stress-associated protein 10 (AtSAP10) (probable)
PCP041272	Protein notum homolog, Precursor (probable)
PCP041285	Putative disease resistance protein At4g11170 (probable)
PCP041303	Epidermal growth factor receptor substrate 15 (Protein Eps15) (probable)
PCP041404	NBS resistance protein (probable)
PCP041428	Steroid receptor seven-up, isoform A (probable)
PCP041429	Interactor protein for cytohesin exchange factors 1 (probable)
PCP041458	Gastrotropin (GT) (probable)
PCP041485	3-oxoacyl-[acyl-carrier-protein] synthase III, chloroplastic (KAS III), Precursor (probable)
PCP041497	F-box/kelch-repeat protein OR23 (similar to)
PCP041512	Nucleolar protein 56 (probable)
PCP041516	Importin-5 (Imp5) (probable)
PCP041524	Ribonuclease HII (RNase HII) (probable)
PCP041528	BTB/POZ domain-containing protein At5g41330 (probable)
PCP041550	SWI/SNF complex subunit SWI3B (AtSWI3B) (probable)
PCP041567	Pleiotropic drug resistance protein 1 (similar to)
PCP041573	Homeobox protein cut-like ceh-44 (Homeobox protein 44) (probable)
PCP041582	Chorismate synthase (probable)
PCP041583	RNA polymerase II subunit A C-terminal domain phosphatase SSU72 (CTD phosphatase SSU72) (probable)
PCP041626	Lipoprotein signal peptidase (SPase II) (probable)
PCP041707	Zinc finger protein 165 (CT53) (probable)
PCP041760	Myb-like protein AA (probable)
PCP041773	Uncharacterized protein K02A2.6 (similar to)
PCP041808	Bifunctional aspartate aminotransferase and glutamate/aspartate-prephenate aminotransferase (PhPPA-AT), Precursor (similar to)
PCP041824	Ankyrin repeat-containing protein At3g12360 (probable)
PCP041837	Gap junction alpha-10 protein (Cx57) (probable)
PCP041853	Disease resistance protein RGA2 (probable)
PCP041854	UPF0271 protein BCE_3119 (probable)
PCP042017	Kynureninase (probable)
PCP042061	Connector enhancer of kinase suppressor of ras 3 (Connector enhancer of KSR 3) (probable)
PCP042121	Xin actin-binding repeat-containing protein 1 (probable)
PCP042125	Hydroquinone glucosyltransferase (similar to)
PCP042132	Zinc finger protein 423 homolog (DmOAZ) (probable)
PCP042140	Transcription factor GTE8 (similar to)
PCP042145	Ubiquitin carboxyl-terminal hydrolase 12 (AtUBP12) (similar to)
PCP042146	Period circadian protein homolog 1 (rPER1) (similar to)
PCP042147	Putative RING-H2 finger protein ATL21A, Precursor (probable)
PCP042149	UDP-glycosyltransferase 76C3 (probable)
PCP042159	Kinase D-interacting substrate of 220 kDa (probable)
PCP042166	Leucine-rich repeat receptor-like serine/threonine-protein kinase BAM1, Precursor (similar to)
PCP042169	Sodium/bile acid cotransporter 4 (probable)
PCP042170	Cytosolic sulfotransferase 15 (AtSOT15) (probable)
PCP042173	Kinesin-like protein KIF24 (similar to)
PCP042182	Putative BPI/LBP family protein At1g04970, Precursor (similar to)
PCP042199	G-protein-signaling modulator 1 (probable)
PCP042200	KH domain-containing protein At4g26480 (similar to)
PCP042345	Protein hunchback (probable)
PCP042360	Protein AUXIN RESPONSE 4 (probable)
PCP042375	Heat shock 70 kDa protein (similar to)
PCP042414	Putative ribonuclease H protein At1g65750 (probable)
PCP042431	Fragile X mental retardation protein 1 (FMRP) (probable)
PCP042443	Lid2 complex component jmj3 (Lid2C component jmj3) (probable)
PCP042506	Cysteine proteinase inhibitor 4 (AtCYS-4), Precursor (probable)
PCP042534	Probable galactinol--sucrose galactosyltransferase 6
PCP042557	Inward rectifier potassium channel 13 (probable)
PCP042614	Cyclin A3 (probable)
PCP042662	Cysteine-rich repeat secretory protein 9, Precursor (probable)
PCP042698	Transcription factor IIIB 90 kDa subunit (TFIIIB90) (similar to)
PCP042711	Probable aryl-alcohol dehydrogenase AAD4
PCP042714	Protein CASP (similar to)
PCP042721	Ribosomal RNA small subunit methyltransferase I (probable)
PCP042722	Probable LRR receptor-like serine/threonine-protein kinase At1g06840, Precursor
PCP042733	Autophagy-related protein 2 (probable)
PCP042737	Methenyltetrahydrofolate cyclohydrolase (probable)
PCP042739	Probable receptor-like protein kinase At1g67000, Precursor
PCP042831	Mitochondrial chaperone BCS1 (h-BCS1) (probable)
PCP042848	Chaperonin CPN60, mitochondrial, Precursor (similar to)
PCP042858	Carbohydrate sulfotransferase 3 (C6ST-1) (probable)
PCP042906	Putative polyamine transporter (probable)
PCP042909	Major DNA-binding protein (MDBP) (probable)
PCP042952	Putative keratin-associated protein 10-like ENSP00000375147 (probable)
PCP042988	Nucleoporin NIC96 (probable)
PCP042997	F-box protein At5g62510 (probable)
PCP043003	Vascular endothelial growth factor receptor 3 (VEGFR-3), Precursor (probable)
PCP043009	F-box protein At5g07610 (probable)
PCP043022	Probable LRR receptor-like serine/threonine-protein kinase At3g47570, Precursor
PCP043034	Protein piccolo (probable)
PCP043098	Sex determination protein fruitless (probable)
PCP043112	Extracellular calcium-sensing receptor (CaSR) (probable)
PCP043131	UPF0597 protein Emin_0811 (probable)
PCP043180	Caspase recruitment domain-containing protein 11 (Carma 1) (similar to)
PCP043210	60S ribosomal protein L4 (similar to)
PCP043262	Tyrosine-sulfated glycopeptide receptor 1 (probable)
PCP043285	39S ribosomal protein L9, mitochondrial (L9mt), Precursor (similar to)
PCP043290	Deneddylase UL36 (pUL36) (probable)
PCP043293	Transforming acidic coiled-coil-containing protein 3 (CPEB-associated factor Maskin) (probable)
PCP043297	BTB/POZ and MATH domain-containing protein 1 (AtBPM1) (probable)
PCP043328	Protein klcB (probable)
PCP043329	Glutamyl-tRNA(Gln) amidotransferase subunit A (Glu-ADT subunit A) (probable)
PCP043337	Probable beta-1,3-galactosyltransferase 11 (similar to)
PCP043338	Protein translocase subunit SecA 2 (probable)
PCP043344	Probable LRR receptor-like serine/threonine-protein kinase At3g47570, Precursor (similar to)
PCP043345	Transforming acidic coiled-coil-containing protein 3 (CPEB-associated factor Maskin) (probable)
PCP043431	Formin-like protein 16, Precursor (probable)
PCP043442	Probable disease resistance RPP8-like protein 2
PCP043559	Acetolactate synthase small subunit (AHAS) (probable)
PCP043562	Protein PLASTID MOVEMENT IMPAIRED 2 (Protein WEB2) (probable)
PCP043570	Disease resistance protein RGA2 (probable)
PCP043579	Protein hairless (probable)
PCP043601	Histone-lysine N-methyltransferase, H3 lysine-79 specific (dDOT1L) (probable)
PCP043602	Heat-inducible transcription repressor HrcA (probable)
PCP043606	3-oxoacyl-[acyl-carrier-protein] synthase II, chloroplastic (AtKAS2), Precursor (probable)
PCP043618	Retrograde Golgi transport protein RGP1 homolog (probable)
PCP043626	1-phosphatidylinositol 4,5-bisphosphate phosphodiesterase delta-3-A (PLC-delta-3-A) (probable)
PCP043628	HEAT repeat-containing protein 7B2 (probable)
PCP043634	Heat shock cognate 70 kDa protein 2 (HSC70-2) (similar to)
PCP043647	Probable ATP-dependent RNA helicase DDX58 (RLR-1) (similar to)
PCP043790	Sentrin-specific protease 7 (probable)
PCP043872	F-box protein At1g70590 (similar to)
PCP043876	C4b-binding protein alpha chain (C4bp), Precursor (probable)
PCP043877	Putative defensin-like protein 256, Precursor (probable)
PCP043889	Putative BPI/LBP family protein At1g04970, Precursor (similar to)
PCP043890	Glutamate receptor 2.8, Precursor (similar to)
PCP043893	HEAT repeat-containing protein 1 homolog (probable)
PCP043901	Protein fantom, Precursor (probable)
PCP043908	Nodulation protein U (probable)
PCP043909	Cytochrome b6-f complex iron-sulfur subunit, chloroplastic (ISP), Precursor (probable)
PCP043910	Probable galactinol--sucrose galactosyltransferase 1 (similar to)
PCP043919	UvrABC system protein C (probable)
PCP043923	Scavenger receptor cysteine-rich type 1 protein M160, Precursor (probable)
PCP043931	UDP-glycosyltransferase 91C1 (probable)
PCP043933	HEAT repeat-containing protein 1 homolog (probable)
PCP044495	Uncharacterized protein At4g26485 (similar to)
PCP000408	hypothetical protein
PCP001207	hypothetical protein
PCP001311	hypothetical protein
PCP002078	hypothetical protein
PCP002706	hypothetical protein
PCP002995	hypothetical protein
PCP003179	hypothetical protein
PCP004614	hypothetical protein
PCP006424	hypothetical protein
PCP007894	hypothetical protein
PCP007965	hypothetical protein
PCP009458	hypothetical protein
PCP009893	hypothetical protein
PCP011300	hypothetical protein
PCP012521	hypothetical protein
PCP012879	hypothetical protein
PCP014134	hypothetical protein
PCP014136	hypothetical protein
PCP014417	hypothetical protein
PCP015056	hypothetical protein
PCP015816	hypothetical protein
PCP015980	hypothetical protein
PCP016056	hypothetical protein
PCP016877	hypothetical protein
PCP019019	hypothetical protein
PCP019118	hypothetical protein
PCP019124	hypothetical protein
PCP019193	hypothetical protein
PCP020704	hypothetical protein
PCP020796	hypothetical protein
PCP022426	hypothetical protein
PCP024098	hypothetical protein
PCP027283	hypothetical protein
PCP027812	hypothetical protein
PCP030038	hypothetical protein
PCP030196	hypothetical protein
PCP030331	hypothetical protein
PCP032097	hypothetical protein
PCP034003	hypothetical protein
PCP034481	hypothetical protein
PCP034539	hypothetical protein
PCP034601	hypothetical protein
PCP034878	hypothetical protein
PCP035631	hypothetical protein
PCP035917	hypothetical protein
PCP036146	hypothetical protein
PCP036417	hypothetical protein
PCP037081	hypothetical protein
PCP037413	hypothetical protein
PCP037498	hypothetical protein
PCP037670	hypothetical protein
PCP037880	hypothetical protein
PCP038732	hypothetical protein
PCP039178	hypothetical protein
PCP039394	hypothetical protein
PCP039938	hypothetical protein
PCP041117	hypothetical protein
PCP041280	hypothetical protein
PCP041336	hypothetical protein
PCP041670	hypothetical protein
PCP041838	hypothetical protein
PCP042161	hypothetical protein
PCP042241	hypothetical protein
PCP042409	hypothetical protein
PCP043000	hypothetical protein
PCP043198	hypothetical protein
PCP043320	hypothetical protein
PCP043346	hypothetical protein
PCP043812	hypothetical protein
PCP043878	hypothetical protein
